# Supplementary material for: Interoception in Old Age
Source: Brain Sci. 2022 Oct 17;12(10):1398. doi: 10.3390/brainsci12101398 (PMC9599927; doi:10.3390/brainsci12101398)
Supplement: Supplementary file 1 [file brainsci-12-01398-s001.zip]

Archive with 1 entries (1 files):
- brainsci-1888414-supplementary.xlsx
