# Supplementary material for: Interoception in Old Age
Source: Brain Sci. 2022 Oct 17;12(10):1398. doi: 10.3390/brainsci12101398 (PMC9599927; doi:10.3390/brainsci12101398)
Supplement: Supplementary file 1 [file brainsci-12-01398-s001.zip › brainsci-1888414-supplementary.xlsx]

## Sheet: Experiment 1 - demographic ques
Participant number	Age group	Age	Sex	Weight	Family status	Years of education	Country of Origin	Year of immigration	Residential area	Work status	Number of working hours	Current use of cigarettes. 0= no. 1= yes.	Number of cigarettes per day	Current alcohol use. 0= no. 1= yes	Type of drink	Number of alcoholic drinks	Are you currently taking pills to treat high blood pressure or heart disease? 0= no. 1= yes.	Name of the medicine	Duration of taking the medication	Are you currently taking psychiatric medication? 0= no. 1= yes.	Name of the medicine	Duration of taking the medicine	do you have diabetes. 0= no. 1= yes.	Average body awareness subscale	Body awareness subscale standard deviation	ANS subscale mean above the diaphragm	ANS subscale standard deviation above diaphragm	ANS subscale mean below the diaphragm	ANS subscale standard deviation below the diaphragm	Average body awareness scale - very shortened	Standard deviation of body awareness scale - very shortened
1	2	73	2	64	4	11	India	1951	Southern region - Zeelim	2	0	0	0	0	0	0	0	0	0	1	ssri	0	0	2.65385	1.26923	2.66667	0.596285	2	0.816497	2.41667	1.18732
2	2	73	2	63	2	19	Israel	0	Southern region - Zeelim	3	4	0	0	0	0	0	1	ekapress	20 Years	0	0	0	1	2.65385	1.29918	2.26667	0.679869	2.66667	0.942809	2.83333	1.21335
3	2	75	1	88	2	20	Algeria	1968	Southern region - Zeelim	1	8	0	0	0	0	0	1	candor	0	0	0	0	0	1.38462	0.788227	1.4	0.8	1.66667	0.942809	1	0
4	2	73	2	64	2	17	Israel	0	Southern region - Zeelim	3	1	0	0	0	0	0	0	0	0	0	0	0	0	3.69231	1.26398	1.4	0.8	1.5	0.763763	4.16667	1.14261
5	2	75	1	92	4	14	Russia	1967	Southern region - Zeelim	2	0	0	0	0	0	0	1	cleavie	0	0	0	0	0	1.69231	0.821314	1.53333	0.805536	1.66667	0.745356	1.83333	0.799305
6	2	74	2	85	2	12	France	1965	Southern region - Zeelim	1	45	0	0	0	0	0	1	0	10 Years	0	0	0	0	1.80769	1.14419	1.4	0.8	1.16667	0.372678	1.66667	1.10554
7	2	78	1	100	2	13	Israel	0	Southern region - Zeelim	1	20	0	0	0	0	0	1	0	0	0	0	0	0	2.30769	1.10137	1.66667	1.07497	1.83333	0.372678	1.91667	0.953794
8	2	75	1	74	2	14	Morocco	1967	Southern region - Zeelim	3	15	0	0	0	0	0	1	Blood thinning medication	a year and a half	0	0	0	0	2.23077	1.21869	1.26667	0.573488	1.66667	0.471405	2.25	1.16369
9	2	75	2	65	2	12	Morocco	1965	Southern region - Zeelim	3	6	0	0	0	0	0	0	0	0	0	0	0	0	3.38462	1.68881	1.66667	1.01105	3	1.1547	3.66667	1.59861
10	2	77	1	80	2	15	Switzerland	1967	Southern region - Zeelim	2	0	0	0	0	0	0	0	0	0	0	0	0	0	2.92308	1.49159	1.73333	0.85375	1.33333	0.745356	2.33333	1.31233
11	2	75	2	44	4	14	France	1943	Southern region - Zeelim	3	18	1	8	0	0	0	1	conadin	0	0	0	0	0	1.73077	0.942896	1.26667	0.442217	1.5	0.5	1.75	0.721688
12	2	85	1	72	2	12	Morocco	1951	Southern region - Zeelim	2	0	0	0	0	0	0	0	0	0	0	0	0	0	1.73077	0.901183	1	0	1.16667	0.372678	1.66667	0.849837
13	2	84	2	52	2	12	Morocco	1951	Southern region - Zeelim	2	0	0	0	0	0	0	0	0	0	0	0	0	0	3	1.20894	2.26667	1.12349	2	0.816497	3.16667	1.06719
14	2	83	1	58	4	15	Argentina	1956	Southern region - Zeelim	1	24	0	0	0	0	0	0	0	0	0	0	0	0	2.76923	1.42256	2.66667	1.24722	2.33333	1.10554	2.75	1.16369
15	2	88	1	103	2	11	Bulgaria	1949	Southern region - Nir Yitzhak	2	0	0	0	0	0	0	0	0	0	0	0	0	0	2.07692	1.14095	1.53333	1.35974	1.16667	0.372678	1.91667	0.953794
16	2	87	2	46	2	10	Rumania	1948	Southern region - Nir Yitzhak	2	0	0	0	0	0	0	1	0	0	0	0	0	0	1.92308	0.957685	1.86667	0.805536	1.83333	1.06719	1.66667	0.745356
17	2	84	2	77	4	15	Israel	0	Southern region - Nir Yitzhak	3	13	0	0	0	0	0	1	0	Several years-6	0	0	0	0	1.88462	0.933435	1.33333	0.596285	1.33333	0.745356	2.25	1.01036
18	2	87	2	52	4	7	Argentina	1955	Southern region - Nir Yitzhak	1	15	0	0	0	0	0	1	Blood pressure pills	Several years-6	0	0	0	0	2.26923	1.12857	1.46667	0.718022	1	0	1.75	0.829156
19	2	87	1	90	4	20	Argentina	1954	Southern region - Nir Yitzhak	2	0	0	0	0	0	0	0	0	0	0	0	0	0	2.03846	1.58067	1.26667	0.679869	1.66667	0.745356	2	1.73205
20	2	85	1	80	2	10	Bulgaria	1948	Southern region - Zeelim	1	25	0	0	0	0	0	1	Analdex	15 Years	0	0	0	0	2	0.877058	1.13333	0.339935	1.66667	0.471405	2.08333	1.03749
21	1	34	2	88	3	12	Israel	0	Southern region - Zeelim	1	45	0	0	0	0	0	0	0	0	0	0	0	0	2.73077	1.05822	1	0	1	0	2.58333	0.953794
22	1	32	2	70	1	19	Israel	0	Southern region - Zeelim	1	45	1	3	0	0	0	0	0	0	0	0	0	0	2.30769	0.666173	1.8	0.4	2	0	2.25	0.721688
23	1	22	2	58	1	12	Israel	0	Central area	1	23	1	6	0	0	0	0	0	0	0	0	0	0	1.92308	0.957685	1.86667	0.805536	1.33333	0.471405	2	1
24	1	25	2	59	1	12	Israel	0	Central area	1	26	0	0	1	Beer	1	0	0	0	0	0	0	0	3.73077	1.09396	1.8	0.748331	1.83333	0.372678	4.33333	0.745356
25	1	24	2	79	1	12	Israel	0	Northern region	1	21	1	2	0	0	0	0	0	0	0	0	0	0	3.46154	1.27794	1.8	0.748331	2	0	3.58333	1.25554
26	1	25	2	54	2	12	Israel	0	Northern region	1	20	0	0	0	0	0	0	0	0	0	0	0	0	3.34615	1.46609	1.4	0.711805	3.5	0.5	3.5	1.60728
27	1	24	2	78	1	12	Israel	0	Northern region	1	21	0	0	0	0	0	0	0	0	0	0	0	0	3.19231	1.20955	1.66667	0.869227	2	0.816497	2.83333	1.40436
28	1	26	2	83	1	13	Israel	0	Central area	1	23	1	10	0	0	0	0	0	0	0	0	0	0	3.30769	1.16913	1.86667	0.884433	1.5	0.5	3.33333	1.10554
29	1	25	2	55	1	12	Israel	0	Northern region	1	30	1	8	0	0	0	0	0	0	1	Sertlon	Six months	0	4.61538	0.923077	2.2	0.832666	2.5	0.5	4.41667	1.18732
30	1	26	2	43	1	12	Israel	0	Central area	2	0	0	0	0	0	0	0	0	0	0	0	0	0	3.53846	0.692308	2.4	0.489898	3.33333	0.471405	3.58333	0.759203
31	1	24	2	57	1	12	Israel	0	Central area	1	25	1	4	0	0	0	0	0	0	0	0	0	0	4.30769	1.02916	1.33333	0.596285	1.16667	0.372678	4.25	1.16369
32	1	24	2	68	1	12	Israel	0	Central area	1	19	0	0	0	0	0	0	0	0	0	0	0	0	3.42308	0.840013	1.6	0.61101	2	0	3.33333	0.745356
33	1	25	2	56	1	14	Brazil	1993	Central area	1	15	0	0	0	0	0	0	0	0	0	0	0	0	3.46154	1.04627	1.8	0.653197	2.83333	0.687184	3.5	1.11803
34	1	20	2	55	1	12	Israel	0	Northern region	2	0	0	0	0	0	0	0	0	0	0	0	0	0	3.07692	0.873678	1.66667	0.788811	2.16667	0.687184	3.16667	0.799305
35	1	26	1	58	1	12	Israel	0	Southern region - Zeelim	2	0	0	0	0	0	0	0	0	0	0	0	0	0	3.15385	1.09868	1.53333	0.618241	1.5	0.5	3	1.08012
36	1	27	1	100	1	12	Israel	0	Central area	1	15	1	5	0	0	0	0	0	0	0	0	0	0	2.88462	1.15449	1.73333	0.771722	2.66667	0.745356	3.08333	1.18732
37	1	28	1	70	1	12	Israel	0	Central area	1	46	1	20	0	0	0	0	0	0	0	0	0	0	2.80769	1.41474	1.13333	0.498888	1	0	2.33333	1.31233
38	1	26	1	61	1	17	Israel	0	Northern region	1	10	0	0	0	0	0	0	0	0	0	0	0	0	2.38462	1.0406	1.6	0.61101	2	1	2.25	1.01036

## Sheet: Experiment 1- Data
Participant number	Age group	Picture type	Picture content	Stim1	Stim2	Stim3	Stim4	Stim5	Stim6	Self-report for a set of pictures	Systolic blood pressure	Diastolic blood pressure	heart rate	baseline sis mean	baseline dia mean	baseline HR mean	Delta BP sis	Delta BP dia	Delta HR	Average body awareness subscale	Body awareness subscale standard deviation	ANS subscale mean above the diaphragm	ANS subscale standard deviation above diaphragm	ANS subscale mean below the diaphragm	ANS subscale standard deviation below the diaphragm	Average body awareness scale - very shortened	Standard deviation of body awareness scale - very shortened
1	2	2	sport	sport4	sport2	sport6	sport5	sport3	sport1	2	120	77	83	120	77	83	0	0	0	2.65385	1.26923	2.66667	0.596285	2	0.816497	2.41667	1.18732
1	2	2	couples_inlove	couples_inlove2	couples_inlove5	couples_inlove1	couples_inlove6	couples_inlove3	couples_inlove4	6	121	78	84	120	77	83	-1	-1	-1	2.65385	1.26923	2.66667	0.596285	2	0.816497	2.41667	1.18732
1	2	2	views	views4	views5	views2	views1	views3	views6	2	119	76	81	120	77	83	1	1	2	2.65385	1.26923	2.66667	0.596285	2	0.816497	2.41667	1.18732
1	2	2	Baby	Baby5	Baby3	Baby4	Baby1	Baby2	Baby6	5	122	78	86	120	77	83	-2	-1	-3	2.65385	1.26923	2.66667	0.596285	2	0.816497	2.41667	1.18732
1	2	1	old_peo	old_peo5	old_peo1	old_peo4	old_peo3	old_peo6	old_peo2	7	120	77	83	120	77	83	0	0	0	2.65385	1.26923	2.66667	0.596285	2	0.816497	2.41667	1.18732
1	2	2	pets	pets1	pets5	pets4	pets3	pets6	pets2	1	120	77	83	120	77	83	0	0	0	2.65385	1.26923	2.66667	0.596285	2	0.816497	2.41667	1.18732
1	2	2	desserts	desserts6	desserts2	desserts4	desserts5	desserts3	desserts1	3	118	76	80	120	77	83	2	1	3	2.65385	1.26923	2.66667	0.596285	2	0.816497	2.41667	1.18732
1	2	1	Injured_animals	Injured_animals5	Injured_animals3	Injured_animals4	Injured_animals1	Injured_animals6	Injured_animals2	8	121	78	84	120	77	83	-1	-1	-1	2.65385	1.26923	2.66667	0.596285	2	0.816497	2.41667	1.18732
1	2	2	happy_ch	happy_ch5	happy_ch3	happy_ch1	happy_ch4	happy_ch6	happy_ch2	8	120	77	82	120	77	83	0	0	1	2.65385	1.26923	2.66667	0.596285	2	0.816497	2.41667	1.18732
1	2	2	couples_inlove	couples_inlove1	couples_inlove6	couples_inlove2	couples_inlove5	couples_inlove3	couples_inlove4	7	122	78	87	120	77	83	-2	-1	-4	2.65385	1.26923	2.66667	0.596285	2	0.816497	2.41667	1.18732
1	2	1	Domestic_violence	Domestic_violence5	Domestic_violence6	Domestic_violence4	Domestic_violence1	Domestic_violence2	Domestic_violence3	8	122	78	87	120	77	83	-2	-1	-4	2.65385	1.26923	2.66667	0.596285	2	0.816497	2.41667	1.18732
1	2	1	injeurd_peo	injeurd_peo2	injeurd_peo1	injeurd_peo6	injeurd_peo5	injeurd_peo3	injeurd_peo4	8	119	76	81	120	77	83	1	1	2	2.65385	1.26923	2.66667	0.596285	2	0.816497	2.41667	1.18732
1	2	2	views	views4	views6	views2	views5	views3	views1	5	117	75	78	120	77	83	3	2	5	2.65385	1.26923	2.66667	0.596285	2	0.816497	2.41667	1.18732
1	2	1	negative_situ	negative_situ4	negative_situ3	negative_situ1	negative_situ2	negative_situ5	negative_situ6	1	120	77	82	120	77	83	0	0	1	2.65385	1.26923	2.66667	0.596285	2	0.816497	2.41667	1.18732
1	2	2	desserts	desserts5	desserts4	desserts3	desserts2	desserts6	desserts1	2	119	76	81	120	77	83	1	1	2	2.65385	1.26923	2.66667	0.596285	2	0.816497	2.41667	1.18732
1	2	2	happy_ch	happy_ch2	happy_ch5	happy_ch4	happy_ch6	happy_ch1	happy_ch3	8	120	77	83	120	77	83	0	0	0	2.65385	1.26923	2.66667	0.596285	2	0.816497	2.41667	1.18732
1	2	2	sport	sport3	sport6	sport4	sport2	sport1	sport5	2	120	77	83	120	77	83	0	0	0	2.65385	1.26923	2.66667	0.596285	2	0.816497	2.41667	1.18732
1	2	1	Environmental_pollution	Environmental_pollution6	Environmental_pollution4	Environmental_pollution5	Environmental_pollution2	Environmental_pollution1	Environmental_pollution3	6	120	77	83	120	77	83	0	0	0	2.65385	1.26923	2.66667	0.596285	2	0.816497	2.41667	1.18732
1	2	2	pets	pets4	pets1	pets5	pets6	pets2	pets3	4	120	77	82	120	77	83	0	0	1	2.65385	1.26923	2.66667	0.596285	2	0.816497	2.41667	1.18732
1	2	1	Neg_emotion	Neg_emotion1	Neg_emotion5	Neg_emotion4	Neg_emotion2	Neg_emotion3	Neg_emotion6	7	118	76	80	120	77	83	2	1	3	2.65385	1.26923	2.66667	0.596285	2	0.816497	2.41667	1.18732
1	2	2	Baby	Baby3	Baby2	Baby4	Baby5	Baby6	Baby1	6	119	76	81	120	77	83	1	1	2	2.65385	1.26923	2.66667	0.596285	2	0.816497	2.41667	1.18732
1	2	1	Domestic_violence	Domestic_violence4	Domestic_violence5	Domestic_violence1	Domestic_violence2	Domestic_violence3	Domestic_violence6	8	119	76	81	120	77	83	1	1	2	2.65385	1.26923	2.66667	0.596285	2	0.816497	2.41667	1.18732
1	2	1	Injured_animals	Injured_animals4	Injured_animals1	Injured_animals2	Injured_animals6	Injured_animals5	Injured_animals3	8	120	77	83	120	77	83	0	0	0	2.65385	1.26923	2.66667	0.596285	2	0.816497	2.41667	1.18732
1	2	1	injeurd_peo	injeurd_peo2	injeurd_peo3	injeurd_peo5	injeurd_peo1	injeurd_peo4	injeurd_peo6	8	120	77	83	120	77	83	0	0	0	2.65385	1.26923	2.66667	0.596285	2	0.816497	2.41667	1.18732
1	2	1	Environmental_pollution	Environmental_pollution4	Environmental_pollution5	Environmental_pollution3	Environmental_pollution1	Environmental_pollution2	Environmental_pollution6	7	120	77	83	120	77	83	0	0	0	2.65385	1.26923	2.66667	0.596285	2	0.816497	2.41667	1.18732
1	2	1	Neg_emotion	Neg_emotion6	Neg_emotion5	Neg_emotion1	Neg_emotion2	Neg_emotion3	Neg_emotion4	6	120	77	82	120	77	83	0	0	1	2.65385	1.26923	2.66667	0.596285	2	0.816497	2.41667	1.18732
1	2	1	negative_situ	negative_situ3	negative_situ5	negative_situ6	negative_situ4	negative_situ1	negative_situ2	7	118	76	80	120	77	83	2	1	3	2.65385	1.26923	2.66667	0.596285	2	0.816497	2.41667	1.18732
1	2	1	old_peo	old_peo4	old_peo3	old_peo6	old_peo2	old_peo1	old_peo5	7	120	77	83	120	77	83	0	0	0	2.65385	1.26923	2.66667	0.596285	2	0.816497	2.41667	1.18732
1	2	2	Baby	Baby6	Baby3	Baby4	Baby5	Baby2	Baby1	6	119	76	81	120	77	83	1	1	2	2.65385	1.26923	2.66667	0.596285	2	0.816497	2.41667	1.18732
2	2	2	sport	sport6	sport5	sport3	sport2	sport4	sport1	3	127	81	77	126	81	76	-1	0	-1	2.65385	1.29918	2.26667	0.679869	2.66667	0.942809	2.83333	1.21335
2	2	1	negative_situ	negative_situ4	negative_situ2	negative_situ3	negative_situ6	negative_situ5	negative_situ1	3	125	80	74	126	81	76	1	1	2	2.65385	1.29918	2.26667	0.679869	2.66667	0.942809	2.83333	1.21335
2	2	1	old_peo	old_peo3	old_peo2	old_peo4	old_peo5	old_peo1	old_peo6	6	125	80	74	126	81	76	1	1	2	2.65385	1.29918	2.26667	0.679869	2.66667	0.942809	2.83333	1.21335
2	2	1	Neg_emotion	Neg_emotion2	Neg_emotion3	Neg_emotion4	Neg_emotion6	Neg_emotion1	Neg_emotion5	6	126	81	76	126	81	76	0	0	0	2.65385	1.29918	2.26667	0.679869	2.66667	0.942809	2.83333	1.21335
2	2	2	Baby	Baby6	Baby5	Baby1	Baby2	Baby4	Baby3	7	126	81	75	126	81	76	0	0	1	2.65385	1.29918	2.26667	0.679869	2.66667	0.942809	2.83333	1.21335
2	2	2	views	views6	views3	views2	views1	views5	views4	5	126	81	76	126	81	76	0	0	0	2.65385	1.29918	2.26667	0.679869	2.66667	0.942809	2.83333	1.21335
2	2	2	happy_ch	happy_ch3	happy_ch5	happy_ch2	happy_ch1	happy_ch6	happy_ch4	5	127	81	78	126	81	76	-1	0	-2	2.65385	1.29918	2.26667	0.679869	2.66667	0.942809	2.83333	1.21335
2	2	2	couples_inlove	couples_inlove3	couples_inlove2	couples_inlove4	couples_inlove6	couples_inlove5	couples_inlove1	5	126	81	75	126	81	76	0	0	1	2.65385	1.29918	2.26667	0.679869	2.66667	0.942809	2.83333	1.21335
2	2	2	pets	pets2	pets4	pets6	pets3	pets5	pets1	4	126	81	76	126	81	76	0	0	0	2.65385	1.29918	2.26667	0.679869	2.66667	0.942809	2.83333	1.21335
2	2	1	Injured_animals	Injured_animals2	Injured_animals1	Injured_animals5	Injured_animals3	Injured_animals6	Injured_animals4	8	126	81	75	126	81	76	0	0	1	2.65385	1.29918	2.26667	0.679869	2.66667	0.942809	2.83333	1.21335
2	2	1	injeurd_peo	injeurd_peo5	injeurd_peo3	injeurd_peo4	injeurd_peo1	injeurd_peo2	injeurd_peo6	8	125	80	73	126	81	76	1	1	3	2.65385	1.29918	2.26667	0.679869	2.66667	0.942809	2.83333	1.21335
2	2	2	desserts	desserts6	desserts4	desserts5	desserts1	desserts3	desserts2	3	126	81	75	126	81	76	0	0	1	2.65385	1.29918	2.26667	0.679869	2.66667	0.942809	2.83333	1.21335
2	2	1	Environmental_pollution	Environmental_pollution4	Environmental_pollution1	Environmental_pollution2	Environmental_pollution6	Environmental_pollution3	Environmental_pollution5	4	126	81	75	126	81	76	0	0	1	2.65385	1.29918	2.26667	0.679869	2.66667	0.942809	2.83333	1.21335
2	2	2	couples_inlove	couples_inlove5	couples_inlove1	couples_inlove6	couples_inlove3	couples_inlove4	couples_inlove2	5	126	81	75	126	81	76	0	0	1	2.65385	1.29918	2.26667	0.679869	2.66667	0.942809	2.83333	1.21335
2	2	1	Domestic_violence	Domestic_violence5	Domestic_violence2	Domestic_violence3	Domestic_violence1	Domestic_violence4	Domestic_violence6	6	126	81	75	126	81	76	0	0	1	2.65385	1.29918	2.26667	0.679869	2.66667	0.942809	2.83333	1.21335
2	2	2	sport	sport3	sport1	sport5	sport4	sport6	sport2	4	126	81	75	126	81	76	0	0	1	2.65385	1.29918	2.26667	0.679869	2.66667	0.942809	2.83333	1.21335
2	2	2	happy_ch	happy_ch4	happy_ch5	happy_ch1	happy_ch6	happy_ch2	happy_ch3	5	127	81	78	126	81	76	-1	0	-2	2.65385	1.29918	2.26667	0.679869	2.66667	0.942809	2.83333	1.21335
2	2	2	desserts	desserts6	desserts1	desserts4	desserts3	desserts2	desserts5	3	127	81	77	126	81	76	-1	0	-1	2.65385	1.29918	2.26667	0.679869	2.66667	0.942809	2.83333	1.21335
2	2	1	Neg_emotion	Neg_emotion4	Neg_emotion6	Neg_emotion1	Neg_emotion5	Neg_emotion3	Neg_emotion2	7	126	81	75	126	81	76	0	0	1	2.65385	1.29918	2.26667	0.679869	2.66667	0.942809	2.83333	1.21335
2	2	2	views	views4	views1	views3	views5	views2	views6	5	126	81	76	126	81	76	0	0	0	2.65385	1.29918	2.26667	0.679869	2.66667	0.942809	2.83333	1.21335
2	2	2	Baby	Baby5	Baby3	Baby4	Baby2	Baby1	Baby6	7	126	81	76	126	81	76	0	0	0	2.65385	1.29918	2.26667	0.679869	2.66667	0.942809	2.83333	1.21335
2	2	1	old_peo	old_peo1	old_peo3	old_peo2	old_peo4	old_peo5	old_peo6	7	126	81	75	126	81	76	0	0	1	2.65385	1.29918	2.26667	0.679869	2.66667	0.942809	2.83333	1.21335
2	2	1	negative_situ	negative_situ3	negative_situ2	negative_situ5	negative_situ1	negative_situ4	negative_situ6	4	125	80	74	126	81	76	1	1	2	2.65385	1.29918	2.26667	0.679869	2.66667	0.942809	2.83333	1.21335
2	2	1	Environmental_pollution	Environmental_pollution1	Environmental_pollution2	Environmental_pollution4	Environmental_pollution3	Environmental_pollution5	Environmental_pollution6	5	127	81	77	126	81	76	-1	0	-1	2.65385	1.29918	2.26667	0.679869	2.66667	0.942809	2.83333	1.21335
2	2	2	pets	pets6	pets4	pets5	pets1	pets3	pets2	3	127	81	77	126	81	76	-1	0	-1	2.65385	1.29918	2.26667	0.679869	2.66667	0.942809	2.83333	1.21335
2	2	1	Injured_animals	Injured_animals6	Injured_animals3	Injured_animals4	Injured_animals5	Injured_animals1	Injured_animals2	5	126	81	75	126	81	76	0	0	1	2.65385	1.29918	2.26667	0.679869	2.66667	0.942809	2.83333	1.21335
2	2	2	desserts	desserts3	desserts5	desserts1	desserts4	desserts6	desserts2	3	127	81	77	126	81	76	-1	0	-1	2.65385	1.29918	2.26667	0.679869	2.66667	0.942809	2.83333	1.21335
2	2	1	injeurd_peo	injeurd_peo4	injeurd_peo2	injeurd_peo3	injeurd_peo6	injeurd_peo5	injeurd_peo1	8	126	81	76	126	81	76	0	0	0	2.65385	1.29918	2.26667	0.679869	2.66667	0.942809	2.83333	1.21335
2	2	1	Domestic_violence	Domestic_violence2	Domestic_violence5	Domestic_violence3	Domestic_violence4	Domestic_violence6	Domestic_violence1	6	128	82	79	126	81	76	-2	-1	-3	2.65385	1.29918	2.26667	0.679869	2.66667	0.942809	2.83333	1.21335
3	2	2	desserts	desserts5	desserts1	desserts6	desserts2	desserts4	desserts3	2	122	78	68	121	78	67	-1	0	-1	1.38462	0.788227	1.4	0.8	1.66667	0.942809	1	0
3	2	2	Baby	Baby5	Baby2	Baby3	Baby4	Baby1	Baby6	6	122	78	69	121	78	67	-1	0	-2	1.38462	0.788227	1.4	0.8	1.66667	0.942809	1	0
3	2	1	Neg_emotion	Neg_emotion4	Neg_emotion1	Neg_emotion5	Neg_emotion6	Neg_emotion3	Neg_emotion2	7	121	78	67	121	78	67	0	0	0	1.38462	0.788227	1.4	0.8	1.66667	0.942809	1	0
3	2	2	sport	sport2	sport6	sport3	sport5	sport4	sport1	3	122	78	68	121	78	67	-1	0	-1	1.38462	0.788227	1.4	0.8	1.66667	0.942809	1	0
3	2	2	couples_inlove	couples_inlove2	couples_inlove1	couples_inlove6	couples_inlove5	couples_inlove3	couples_inlove4	6	121	78	67	121	78	67	0	0	0	1.38462	0.788227	1.4	0.8	1.66667	0.942809	1	0
3	2	2	pets	pets3	pets2	pets1	pets4	pets6	pets5	6	120	77	65	121	78	67	1	1	2	1.38462	0.788227	1.4	0.8	1.66667	0.942809	1	0
3	2	2	happy_ch	happy_ch6	happy_ch4	happy_ch3	happy_ch1	happy_ch2	happy_ch5	7	121	78	66	121	78	67	0	0	1	1.38462	0.788227	1.4	0.8	1.66667	0.942809	1	0
3	2	1	Domestic_violence	Domestic_violence1	Domestic_violence6	Domestic_violence3	Domestic_violence5	Domestic_violence4	Domestic_violence2	8	120	77	65	121	78	67	1	1	2	1.38462	0.788227	1.4	0.8	1.66667	0.942809	1	0
3	2	1	negative_situ	negative_situ4	negative_situ1	negative_situ2	negative_situ5	negative_situ6	negative_situ3	5	119	76	62	121	78	67	2	2	5	1.38462	0.788227	1.4	0.8	1.66667	0.942809	1	0
3	2	2	views	views1	views2	views6	views4	views3	views5	8	120	77	65	121	78	67	1	1	2	1.38462	0.788227	1.4	0.8	1.66667	0.942809	1	0
3	2	2	happy_ch	happy_ch2	happy_ch6	happy_ch4	happy_ch3	happy_ch1	happy_ch5	6	120	77	65	121	78	67	1	1	2	1.38462	0.788227	1.4	0.8	1.66667	0.942809	1	0
3	2	2	desserts	desserts5	desserts3	desserts1	desserts6	desserts4	desserts2	4	122	78	68	121	78	67	-1	0	-1	1.38462	0.788227	1.4	0.8	1.66667	0.942809	1	0
3	2	1	old_peo	old_peo2	old_peo5	old_peo1	old_peo4	old_peo3	old_peo6	8	121	78	67	121	78	67	0	0	0	1.38462	0.788227	1.4	0.8	1.66667	0.942809	1	0
3	2	1	injeurd_peo	injeurd_peo4	injeurd_peo2	injeurd_peo5	injeurd_peo1	injeurd_peo6	injeurd_peo3	8	120	77	65	121	78	67	1	1	2	1.38462	0.788227	1.4	0.8	1.66667	0.942809	1	0
3	2	2	Baby	Baby1	Baby3	Baby4	Baby2	Baby5	Baby6	6	121	78	67	121	78	67	0	0	0	1.38462	0.788227	1.4	0.8	1.66667	0.942809	1	0
3	2	1	Environmental_pollution	Environmental_pollution5	Environmental_pollution4	Environmental_pollution2	Environmental_pollution3	Environmental_pollution1	Environmental_pollution6	8	121	78	66	121	78	67	0	0	1	1.38462	0.788227	1.4	0.8	1.66667	0.942809	1	0
3	2	1	Injured_animals	Injured_animals4	Injured_animals2	Injured_animals3	Injured_animals6	Injured_animals5	Injured_animals1	8	120	77	64	121	78	67	1	1	3	1.38462	0.788227	1.4	0.8	1.66667	0.942809	1	0
3	2	1	Injured_animals	Injured_animals5	Injured_animals2	Injured_animals1	Injured_animals4	Injured_animals3	Injured_animals6	8	120	77	64	121	78	67	1	1	3	1.38462	0.788227	1.4	0.8	1.66667	0.942809	1	0
3	2	1	negative_situ	negative_situ5	negative_situ2	negative_situ6	negative_situ4	negative_situ3	negative_situ1	6	120	77	64	121	78	67	1	1	3	1.38462	0.788227	1.4	0.8	1.66667	0.942809	1	0
3	2	2	couples_inlove	couples_inlove5	couples_inlove3	couples_inlove2	couples_inlove6	couples_inlove1	couples_inlove4	7	121	78	66	121	78	67	0	0	1	1.38462	0.788227	1.4	0.8	1.66667	0.942809	1	0
3	2	2	views	views5	views4	views2	views1	views6	views3	8	121	78	66	121	78	67	0	0	1	1.38462	0.788227	1.4	0.8	1.66667	0.942809	1	0
3	2	2	sport	sport2	sport3	sport4	sport1	sport5	sport6	5	118	76	61	121	78	67	3	2	6	1.38462	0.788227	1.4	0.8	1.66667	0.942809	1	0
3	2	1	old_peo	old_peo1	old_peo3	old_peo4	old_peo6	old_peo2	old_peo5	7	120	77	65	121	78	67	1	1	2	1.38462	0.788227	1.4	0.8	1.66667	0.942809	1	0
3	2	2	pets	pets1	pets5	pets6	pets2	pets4	pets3	7	121	78	66	121	78	67	0	0	1	1.38462	0.788227	1.4	0.8	1.66667	0.942809	1	0
3	2	1	injeurd_peo	injeurd_peo1	injeurd_peo3	injeurd_peo2	injeurd_peo4	injeurd_peo5	injeurd_peo6	8	122	78	68	121	78	67	-1	0	-1	1.38462	0.788227	1.4	0.8	1.66667	0.942809	1	0
3	2	1	Domestic_violence	Domestic_violence4	Domestic_violence3	Domestic_violence2	Domestic_violence6	Domestic_violence5	Domestic_violence1	8	121	78	66	121	78	67	0	0	1	1.38462	0.788227	1.4	0.8	1.66667	0.942809	1	0
3	2	2	views	views3	views6	views5	views2	views4	views1	7	121	78	66	121	78	67	0	0	1	1.38462	0.788227	1.4	0.8	1.66667	0.942809	1	0
3	2	1	Neg_emotion	Neg_emotion2	Neg_emotion3	Neg_emotion4	Neg_emotion6	Neg_emotion5	Neg_emotion1	7	120	77	64	121	78	67	1	1	3	1.38462	0.788227	1.4	0.8	1.66667	0.942809	1	0
3	2	1	Environmental_pollution	Environmental_pollution2	Environmental_pollution3	Environmental_pollution6	Environmental_pollution4	Environmental_pollution1	Environmental_pollution5	7	119	76	62	121	78	67	2	2	5	1.38462	0.788227	1.4	0.8	1.66667	0.942809	1	0
4	2	2	desserts	desserts6	desserts4	desserts5	desserts3	desserts1	desserts2	1	122	78	67	120	77	62	-2	-1	-5	3.69231	1.26398	1.4	0.8	1.5	0.763763	4.16667	1.14261
4	2	1	Injured_animals	Injured_animals3	Injured_animals1	Injured_animals5	Injured_animals4	Injured_animals2	Injured_animals6	1	119	76	60	120	77	62	1	1	2	3.69231	1.26398	1.4	0.8	1.5	0.763763	4.16667	1.14261
4	2	2	happy_ch	happy_ch4	happy_ch6	happy_ch5	happy_ch3	happy_ch1	happy_ch2	1	119	76	60	120	77	62	1	1	2	3.69231	1.26398	1.4	0.8	1.5	0.763763	4.16667	1.14261
4	2	2	Baby	Baby6	Baby2	Baby1	Baby5	Baby4	Baby3	1	120	77	62	120	77	62	0	0	0	3.69231	1.26398	1.4	0.8	1.5	0.763763	4.16667	1.14261
4	2	1	injeurd_peo	injeurd_peo4	injeurd_peo1	injeurd_peo3	injeurd_peo2	injeurd_peo5	injeurd_peo6	2	119	76	60	120	77	62	1	1	2	3.69231	1.26398	1.4	0.8	1.5	0.763763	4.16667	1.14261
4	2	2	pets	pets4	pets6	pets5	pets2	pets3	pets1	2	117	75	57	120	77	62	3	2	5	3.69231	1.26398	1.4	0.8	1.5	0.763763	4.16667	1.14261
4	2	1	Domestic_violence	Domestic_violence5	Domestic_violence4	Domestic_violence6	Domestic_violence1	Domestic_violence3	Domestic_violence2	2	120	77	62	120	77	62	0	0	0	3.69231	1.26398	1.4	0.8	1.5	0.763763	4.16667	1.14261
4	2	1	negative_situ	negative_situ2	negative_situ1	negative_situ5	negative_situ3	negative_situ4	negative_situ6	2	119	76	61	120	77	62	1	1	1	3.69231	1.26398	1.4	0.8	1.5	0.763763	4.16667	1.14261
4	2	1	Environmental_pollution	Environmental_pollution6	Environmental_pollution2	Environmental_pollution5	Environmental_pollution4	Environmental_pollution1	Environmental_pollution3	2	120	77	62	120	77	62	0	0	0	3.69231	1.26398	1.4	0.8	1.5	0.763763	4.16667	1.14261
4	2	2	views	views4	views5	views2	views3	views1	views6	3	119	76	61	120	77	62	1	1	1	3.69231	1.26398	1.4	0.8	1.5	0.763763	4.16667	1.14261
4	2	1	old_peo	old_peo1	old_peo5	old_peo2	old_peo4	old_peo6	old_peo3	3	119	76	60	120	77	62	1	1	2	3.69231	1.26398	1.4	0.8	1.5	0.763763	4.16667	1.14261
4	2	2	sport	sport5	sport6	sport1	sport3	sport2	sport4	2	119	76	60	120	77	62	1	1	2	3.69231	1.26398	1.4	0.8	1.5	0.763763	4.16667	1.14261
4	2	2	couples_inlove	couples_inlove1	couples_inlove4	couples_inlove3	couples_inlove5	couples_inlove2	couples_inlove6	3	120	77	63	120	77	62	0	0	-1	3.69231	1.26398	1.4	0.8	1.5	0.763763	4.16667	1.14261
4	2	1	Neg_emotion	Neg_emotion3	Neg_emotion2	Neg_emotion1	Neg_emotion5	Neg_emotion4	Neg_emotion6	3	120	77	63	120	77	62	0	0	-1	3.69231	1.26398	1.4	0.8	1.5	0.763763	4.16667	1.14261
4	2	1	Environmental_pollution	Environmental_pollution6	Environmental_pollution5	Environmental_pollution3	Environmental_pollution2	Environmental_pollution4	Environmental_pollution1	2	120	77	62	120	77	62	0	0	0	3.69231	1.26398	1.4	0.8	1.5	0.763763	4.16667	1.14261
4	2	2	sport	sport2	sport3	sport1	sport6	sport5	sport4	3	120	77	62	120	77	62	0	0	0	3.69231	1.26398	1.4	0.8	1.5	0.763763	4.16667	1.14261
4	2	1	injeurd_peo	injeurd_peo5	injeurd_peo1	injeurd_peo3	injeurd_peo4	injeurd_peo6	injeurd_peo2	4	120	77	63	120	77	62	0	0	-1	3.69231	1.26398	1.4	0.8	1.5	0.763763	4.16667	1.14261
4	2	1	old_peo	old_peo6	old_peo3	old_peo2	old_peo1	old_peo4	old_peo5	3	120	77	62	120	77	62	0	0	0	3.69231	1.26398	1.4	0.8	1.5	0.763763	4.16667	1.14261
4	2	1	Injured_animals	Injured_animals1	Injured_animals5	Injured_animals4	Injured_animals6	Injured_animals2	Injured_animals3	3	120	77	62	120	77	62	0	0	0	3.69231	1.26398	1.4	0.8	1.5	0.763763	4.16667	1.14261
4	2	2	Baby	Baby1	Baby6	Baby4	Baby5	Baby2	Baby3	4	124	80	70	120	77	62	-4	-3	-8	3.69231	1.26398	1.4	0.8	1.5	0.763763	4.16667	1.14261
4	2	2	views	views5	views4	views3	views6	views2	views1	4	120	77	62	120	77	62	0	0	0	3.69231	1.26398	1.4	0.8	1.5	0.763763	4.16667	1.14261
4	2	2	pets	pets1	pets6	pets2	pets4	pets5	pets3	4	122	78	66	120	77	62	-2	-1	-4	3.69231	1.26398	1.4	0.8	1.5	0.763763	4.16667	1.14261
4	2	2	desserts	desserts4	desserts2	desserts5	desserts3	desserts1	desserts6	1	122	78	67	120	77	62	-2	-1	-5	3.69231	1.26398	1.4	0.8	1.5	0.763763	4.16667	1.14261
4	2	2	happy_ch	happy_ch5	happy_ch3	happy_ch1	happy_ch6	happy_ch4	happy_ch2	3	121	78	64	120	77	62	-1	-1	-2	3.69231	1.26398	1.4	0.8	1.5	0.763763	4.16667	1.14261
4	2	2	couples_inlove	couples_inlove4	couples_inlove2	couples_inlove1	couples_inlove6	couples_inlove5	couples_inlove3	4	120	77	63	120	77	62	0	0	-1	3.69231	1.26398	1.4	0.8	1.5	0.763763	4.16667	1.14261
4	2	1	Domestic_violence	Domestic_violence1	Domestic_violence6	Domestic_violence2	Domestic_violence5	Domestic_violence4	Domestic_violence3	5	120	77	62	120	77	62	0	0	0	3.69231	1.26398	1.4	0.8	1.5	0.763763	4.16667	1.14261
4	2	2	couples_inlove	couples_inlove5	couples_inlove6	couples_inlove4	couples_inlove2	couples_inlove3	couples_inlove1	4	121	78	65	120	77	62	-1	-1	-3	3.69231	1.26398	1.4	0.8	1.5	0.763763	4.16667	1.14261
4	2	1	negative_situ	negative_situ4	negative_situ6	negative_situ3	negative_situ2	negative_situ1	negative_situ5	3	121	78	65	120	77	62	-1	-1	-3	3.69231	1.26398	1.4	0.8	1.5	0.763763	4.16667	1.14261
4	2	1	Neg_emotion	Neg_emotion1	Neg_emotion5	Neg_emotion2	Neg_emotion3	Neg_emotion6	Neg_emotion4	4	119	76	61	120	77	62	1	1	1	3.69231	1.26398	1.4	0.8	1.5	0.763763	4.16667	1.14261
5	2	2	Baby	Baby6	Baby2	Baby5	Baby4	Baby3	Baby1	5	114	73	64	115	74	66	1	1	2	1.69231	0.821314	1.53333	0.805536	1.66667	0.745356	1.83333	0.799305
5	2	2	pets	pets3	pets6	pets2	pets1	pets5	pets4	2	115	74	67	115	74	66	0	0	-1	1.69231	0.821314	1.53333	0.805536	1.66667	0.745356	1.83333	0.799305
5	2	1	Domestic_violence	Domestic_violence2	Domestic_violence5	Domestic_violence1	Domestic_violence6	Domestic_violence3	Domestic_violence4	7	115	74	66	115	74	66	0	0	0	1.69231	0.821314	1.53333	0.805536	1.66667	0.745356	1.83333	0.799305
5	2	2	happy_ch	happy_ch5	happy_ch4	happy_ch6	happy_ch1	happy_ch2	happy_ch3	5	114	73	64	115	74	66	1	1	2	1.69231	0.821314	1.53333	0.805536	1.66667	0.745356	1.83333	0.799305
5	2	1	Neg_emotion	Neg_emotion6	Neg_emotion5	Neg_emotion4	Neg_emotion2	Neg_emotion3	Neg_emotion1	4	115	74	66	115	74	66	0	0	0	1.69231	0.821314	1.53333	0.805536	1.66667	0.745356	1.83333	0.799305
5	2	1	injeurd_peo	injeurd_peo2	injeurd_peo6	injeurd_peo5	injeurd_peo4	injeurd_peo1	injeurd_peo3	8	113	72	63	115	74	66	2	2	3	1.69231	0.821314	1.53333	0.805536	1.66667	0.745356	1.83333	0.799305
5	2	1	old_peo	old_peo1	old_peo3	old_peo2	old_peo6	old_peo4	old_peo5	5	114	73	64	115	74	66	1	1	2	1.69231	0.821314	1.53333	0.805536	1.66667	0.745356	1.83333	0.799305
5	2	2	desserts	desserts4	desserts6	desserts3	desserts1	desserts2	desserts5	1	113	72	63	115	74	66	2	2	3	1.69231	0.821314	1.53333	0.805536	1.66667	0.745356	1.83333	0.799305
5	2	2	sport	sport6	sport5	sport2	sport1	sport3	sport4	1	113	72	62	115	74	66	2	2	4	1.69231	0.821314	1.53333	0.805536	1.66667	0.745356	1.83333	0.799305
5	2	2	couples_inlove	couples_inlove2	couples_inlove5	couples_inlove3	couples_inlove6	couples_inlove4	couples_inlove1	3	113	72	63	115	74	66	2	2	3	1.69231	0.821314	1.53333	0.805536	1.66667	0.745356	1.83333	0.799305
5	2	2	views	views6	views5	views2	views1	views3	views4	6	115	74	66	115	74	66	0	0	0	1.69231	0.821314	1.53333	0.805536	1.66667	0.745356	1.83333	0.799305
5	2	2	views	views1	views6	views4	views2	views5	views3	6	114	73	64	115	74	66	1	1	2	1.69231	0.821314	1.53333	0.805536	1.66667	0.745356	1.83333	0.799305
5	2	1	Injured_animals	Injured_animals3	Injured_animals1	Injured_animals6	Injured_animals5	Injured_animals2	Injured_animals4	6	113	72	62	115	74	66	2	2	4	1.69231	0.821314	1.53333	0.805536	1.66667	0.745356	1.83333	0.799305
5	2	1	negative_situ	negative_situ4	negative_situ1	negative_situ5	negative_situ3	negative_situ2	negative_situ6	5	114	73	65	115	74	66	1	1	1	1.69231	0.821314	1.53333	0.805536	1.66667	0.745356	1.83333	0.799305
5	2	2	couples_inlove	couples_inlove3	couples_inlove2	couples_inlove6	couples_inlove5	couples_inlove4	couples_inlove1	4	114	73	64	115	74	66	1	1	2	1.69231	0.821314	1.53333	0.805536	1.66667	0.745356	1.83333	0.799305
5	2	2	Baby	Baby6	Baby3	Baby1	Baby4	Baby5	Baby2	5	112	72	61	115	74	66	3	2	5	1.69231	0.821314	1.53333	0.805536	1.66667	0.745356	1.83333	0.799305
5	2	1	Environmental_pollution	Environmental_pollution1	Environmental_pollution5	Environmental_pollution3	Environmental_pollution4	Environmental_pollution6	Environmental_pollution2	7	114	73	65	115	74	66	1	1	1	1.69231	0.821314	1.53333	0.805536	1.66667	0.745356	1.83333	0.799305
5	2	2	happy_ch	happy_ch2	happy_ch5	happy_ch1	happy_ch3	happy_ch4	happy_ch6	6	125	80	84	115	74	66	-10	-6	-18	1.69231	0.821314	1.53333	0.805536	1.66667	0.745356	1.83333	0.799305
5	2	1	negative_situ	negative_situ4	negative_situ1	negative_situ5	negative_situ2	negative_situ3	negative_situ6	4	114	73	65	115	74	66	1	1	1	1.69231	0.821314	1.53333	0.805536	1.66667	0.745356	1.83333	0.799305
5	2	1	injeurd_peo	injeurd_peo1	injeurd_peo2	injeurd_peo5	injeurd_peo3	injeurd_peo4	injeurd_peo6	8	114	73	64	115	74	66	1	1	2	1.69231	0.821314	1.53333	0.805536	1.66667	0.745356	1.83333	0.799305
5	2	2	desserts	desserts5	desserts1	desserts4	desserts3	desserts6	desserts2	1	114	73	64	115	74	66	1	1	2	1.69231	0.821314	1.53333	0.805536	1.66667	0.745356	1.83333	0.799305
5	2	2	pets	pets5	pets6	pets4	pets1	pets2	pets3	3	114	73	65	115	74	66	1	1	1	1.69231	0.821314	1.53333	0.805536	1.66667	0.745356	1.83333	0.799305
5	2	2	sport	sport1	sport6	sport4	sport2	sport3	sport5	0	114	73	65	115	74	66	1	1	1	1.69231	0.821314	1.53333	0.805536	1.66667	0.745356	1.83333	0.799305
5	2	1	Domestic_violence	Domestic_violence6	Domestic_violence2	Domestic_violence5	Domestic_violence3	Domestic_violence1	Domestic_violence4	8	113	72	62	115	74	66	2	2	4	1.69231	0.821314	1.53333	0.805536	1.66667	0.745356	1.83333	0.799305
5	2	2	Baby	Baby3	Baby1	Baby6	Baby2	Baby5	Baby4	5	112	72	61	115	74	66	3	2	5	1.69231	0.821314	1.53333	0.805536	1.66667	0.745356	1.83333	0.799305
5	2	1	Environmental_pollution	Environmental_pollution2	Environmental_pollution1	Environmental_pollution6	Environmental_pollution4	Environmental_pollution3	Environmental_pollution5	7	114	73	64	115	74	66	1	1	2	1.69231	0.821314	1.53333	0.805536	1.66667	0.745356	1.83333	0.799305
5	2	1	Injured_animals	Injured_animals1	Injured_animals6	Injured_animals3	Injured_animals5	Injured_animals2	Injured_animals4	7	124	80	83	115	74	66	-9	-6	-17	1.69231	0.821314	1.53333	0.805536	1.66667	0.745356	1.83333	0.799305
5	2	1	Neg_emotion	Neg_emotion2	Neg_emotion5	Neg_emotion6	Neg_emotion4	Neg_emotion1	Neg_emotion3	4	113	72	62	115	74	66	2	2	4	1.69231	0.821314	1.53333	0.805536	1.66667	0.745356	1.83333	0.799305
5	2	1	old_peo	old_peo1	old_peo2	old_peo5	old_peo6	old_peo4	old_peo3	5	113	72	63	115	74	66	2	2	3	1.69231	0.821314	1.53333	0.805536	1.66667	0.745356	1.83333	0.799305
6	2	2	sport	sport4	sport6	sport3	sport1	sport5	sport2	3	140	90	58	144	93	67	4	3	9	1.80769	1.14419	1.4	0.8	1.16667	0.372678	1.66667	1.10554
6	2	1	Injured_animals	Injured_animals2	Injured_animals3	Injured_animals1	Injured_animals5	Injured_animals4	Injured_animals6	2	140	90	58	144	93	67	4	3	9	1.80769	1.14419	1.4	0.8	1.16667	0.372678	1.66667	1.10554
6	2	2	desserts	desserts5	desserts6	desserts2	desserts3	desserts4	desserts1	0	141	90	60	144	93	67	3	3	7	1.80769	1.14419	1.4	0.8	1.16667	0.372678	1.66667	1.10554
6	2	1	Neg_emotion	Neg_emotion2	Neg_emotion6	Neg_emotion3	Neg_emotion1	Neg_emotion5	Neg_emotion4	4	139	89	57	144	93	67	5	4	10	1.80769	1.14419	1.4	0.8	1.16667	0.372678	1.66667	1.10554
6	2	1	old_peo	old_peo2	old_peo5	old_peo4	old_peo3	old_peo1	old_peo6	5	140	90	59	144	93	67	4	3	8	1.80769	1.14419	1.4	0.8	1.16667	0.372678	1.66667	1.10554
6	2	2	couples_inlove	couples_inlove6	couples_inlove3	couples_inlove2	couples_inlove1	couples_inlove4	couples_inlove5	5	140	90	59	144	93	67	4	3	8	1.80769	1.14419	1.4	0.8	1.16667	0.372678	1.66667	1.10554
6	2	1	Domestic_violence	Domestic_violence4	Domestic_violence2	Domestic_violence3	Domestic_violence5	Domestic_violence6	Domestic_violence1	7	138	89	56	144	93	67	6	4	11	1.80769	1.14419	1.4	0.8	1.16667	0.372678	1.66667	1.10554
6	2	1	injeurd_peo	injeurd_peo2	injeurd_peo1	injeurd_peo6	injeurd_peo5	injeurd_peo4	injeurd_peo3	7	139	89	57	144	93	67	5	4	10	1.80769	1.14419	1.4	0.8	1.16667	0.372678	1.66667	1.10554
6	2	1	negative_situ	negative_situ1	negative_situ2	negative_situ6	negative_situ5	negative_situ4	negative_situ3	2	138	89	56	144	93	67	6	4	11	1.80769	1.14419	1.4	0.8	1.16667	0.372678	1.66667	1.10554
6	2	2	views	views1	views6	views5	views3	views2	views4	2	140	90	59	144	93	67	4	3	8	1.80769	1.14419	1.4	0.8	1.16667	0.372678	1.66667	1.10554
6	2	2	Baby	Baby4	Baby6	Baby3	Baby5	Baby2	Baby1	2	140	90	59	144	93	67	4	3	8	1.80769	1.14419	1.4	0.8	1.16667	0.372678	1.66667	1.10554
6	2	2	pets	pets1	pets3	pets2	pets5	pets4	pets6	2	140	90	58	144	93	67	4	3	9	1.80769	1.14419	1.4	0.8	1.16667	0.372678	1.66667	1.10554
6	2	1	Environmental_pollution	Environmental_pollution2	Environmental_pollution1	Environmental_pollution6	Environmental_pollution3	Environmental_pollution5	Environmental_pollution4	4	139	89	57	144	93	67	5	4	10	1.80769	1.14419	1.4	0.8	1.16667	0.372678	1.66667	1.10554
6	2	2	happy_ch	happy_ch4	happy_ch2	happy_ch5	happy_ch1	happy_ch3	happy_ch6	2	139	89	57	144	93	67	5	4	10	1.80769	1.14419	1.4	0.8	1.16667	0.372678	1.66667	1.10554
6	2	1	old_peo	old_peo4	old_peo1	old_peo3	old_peo5	old_peo6	old_peo2	5	140	90	58	144	93	67	4	3	9	1.80769	1.14419	1.4	0.8	1.16667	0.372678	1.66667	1.10554
6	2	1	Injured_animals	Injured_animals5	Injured_animals2	Injured_animals6	Injured_animals3	Injured_animals4	Injured_animals1	3	139	89	57	144	93	67	5	4	10	1.80769	1.14419	1.4	0.8	1.16667	0.372678	1.66667	1.10554
6	2	2	couples_inlove	couples_inlove2	couples_inlove3	couples_inlove4	couples_inlove5	couples_inlove6	couples_inlove1	5	140	90	59	144	93	67	4	3	8	1.80769	1.14419	1.4	0.8	1.16667	0.372678	1.66667	1.10554
6	2	2	happy_ch	happy_ch5	happy_ch2	happy_ch3	happy_ch6	happy_ch4	happy_ch1	3	140	90	58	144	93	67	4	3	9	1.80769	1.14419	1.4	0.8	1.16667	0.372678	1.66667	1.10554
6	2	2	Baby	Baby5	Baby6	Baby4	Baby3	Baby1	Baby2	3	142	91	62	144	93	67	2	2	5	1.80769	1.14419	1.4	0.8	1.16667	0.372678	1.66667	1.10554
6	2	2	pets	pets1	pets5	pets6	pets2	pets4	pets3	1	140	90	58	144	93	67	4	3	9	1.80769	1.14419	1.4	0.8	1.16667	0.372678	1.66667	1.10554
6	2	1	injeurd_peo	injeurd_peo6	injeurd_peo4	injeurd_peo3	injeurd_peo1	injeurd_peo5	injeurd_peo2	6	140	90	59	144	93	67	4	3	8	1.80769	1.14419	1.4	0.8	1.16667	0.372678	1.66667	1.10554
6	2	2	desserts	desserts4	desserts3	desserts5	desserts6	desserts2	desserts1	2	138	89	55	144	93	67	6	4	12	1.80769	1.14419	1.4	0.8	1.16667	0.372678	1.66667	1.10554
6	2	2	views	views4	views5	views3	views1	views2	views6	2	147	94	71	144	93	67	-3	-1	-4	1.80769	1.14419	1.4	0.8	1.16667	0.372678	1.66667	1.10554
6	2	1	Domestic_violence	Domestic_violence4	Domestic_violence3	Domestic_violence6	Domestic_violence5	Domestic_violence2	Domestic_violence1	7	140	90	58	144	93	67	4	3	9	1.80769	1.14419	1.4	0.8	1.16667	0.372678	1.66667	1.10554
6	2	1	negative_situ	negative_situ5	negative_situ6	negative_situ2	negative_situ4	negative_situ1	negative_situ3	4	140	90	58	144	93	67	4	3	9	1.80769	1.14419	1.4	0.8	1.16667	0.372678	1.66667	1.10554
6	2	1	Environmental_pollution	Environmental_pollution4	Environmental_pollution1	Environmental_pollution3	Environmental_pollution2	Environmental_pollution6	Environmental_pollution5	3	139	89	57	144	93	67	5	4	10	1.80769	1.14419	1.4	0.8	1.16667	0.372678	1.66667	1.10554
6	2	1	Neg_emotion	Neg_emotion1	Neg_emotion3	Neg_emotion4	Neg_emotion5	Neg_emotion2	Neg_emotion6	4	140	90	58	144	93	67	4	3	9	1.80769	1.14419	1.4	0.8	1.16667	0.372678	1.66667	1.10554
6	2	2	sport	sport3	sport2	sport1	sport5	sport4	sport6	2	140	90	59	144	93	67	4	3	8	1.80769	1.14419	1.4	0.8	1.16667	0.372678	1.66667	1.10554
6	2	2	Baby	Baby2	Baby5	Baby6	Baby3	Baby1	Baby4	2	140	90	59	144	93	67	4	3	8	1.80769	1.14419	1.4	0.8	1.16667	0.372678	1.66667	1.10554
7	2	2	Baby	Baby3	Baby2	Baby4	Baby5	Baby6	Baby1	0	98	63	49	98	63	50	0	0	1	2.30769	1.10137	1.66667	1.07497	1.83333	0.372678	1.91667	0.953794
7	2	2	happy_ch	happy_ch5	happy_ch6	happy_ch3	happy_ch4	happy_ch2	happy_ch1	1	99	63	52	98	63	50	-1	0	-2	2.30769	1.10137	1.66667	1.07497	1.83333	0.372678	1.91667	0.953794
7	2	1	negative_situ	negative_situ1	negative_situ3	negative_situ4	negative_situ2	negative_situ5	negative_situ6	1	99	63	52	98	63	50	-1	0	-2	2.30769	1.10137	1.66667	1.07497	1.83333	0.372678	1.91667	0.953794
7	2	2	couples_inlove	couples_inlove2	couples_inlove5	couples_inlove3	couples_inlove4	couples_inlove6	couples_inlove1	1	98	63	49	98	63	50	0	0	1	2.30769	1.10137	1.66667	1.07497	1.83333	0.372678	1.91667	0.953794
7	2	2	pets	pets3	pets1	pets4	pets6	pets5	pets2	1	99	63	51	98	63	50	-1	0	-1	2.30769	1.10137	1.66667	1.07497	1.83333	0.372678	1.91667	0.953794
7	2	1	injeurd_peo	injeurd_peo2	injeurd_peo6	injeurd_peo4	injeurd_peo5	injeurd_peo3	injeurd_peo1	3	98	63	50	98	63	50	0	0	0	2.30769	1.10137	1.66667	1.07497	1.83333	0.372678	1.91667	0.953794
7	2	2	sport	sport3	sport4	sport1	sport6	sport2	sport5	1	99	63	51	98	63	50	-1	0	-1	2.30769	1.10137	1.66667	1.07497	1.83333	0.372678	1.91667	0.953794
7	2	1	Injured_animals	Injured_animals3	Injured_animals1	Injured_animals5	Injured_animals2	Injured_animals4	Injured_animals6	3	98	63	50	98	63	50	0	0	0	2.30769	1.10137	1.66667	1.07497	1.83333	0.372678	1.91667	0.953794
7	2	1	Neg_emotion	Neg_emotion1	Neg_emotion5	Neg_emotion4	Neg_emotion2	Neg_emotion3	Neg_emotion6	1	98	63	49	98	63	50	0	0	1	2.30769	1.10137	1.66667	1.07497	1.83333	0.372678	1.91667	0.953794
7	2	2	desserts	desserts5	desserts6	desserts2	desserts4	desserts1	desserts3	2	99	63	51	98	63	50	-1	0	-1	2.30769	1.10137	1.66667	1.07497	1.83333	0.372678	1.91667	0.953794
7	2	2	views	views2	views6	views3	views4	views5	views1	1	99	63	52	98	63	50	-1	0	-2	2.30769	1.10137	1.66667	1.07497	1.83333	0.372678	1.91667	0.953794
7	2	2	happy_ch	happy_ch1	happy_ch5	happy_ch6	happy_ch4	happy_ch2	happy_ch3	1	99	63	52	98	63	50	-1	0	-2	2.30769	1.10137	1.66667	1.07497	1.83333	0.372678	1.91667	0.953794
7	2	2	pets	pets1	pets4	pets6	pets3	pets5	pets2	1	99	63	51	98	63	50	-1	0	-1	2.30769	1.10137	1.66667	1.07497	1.83333	0.372678	1.91667	0.953794
7	2	2	desserts	desserts3	desserts6	desserts1	desserts4	desserts5	desserts2	2	99	63	52	98	63	50	-1	0	-2	2.30769	1.10137	1.66667	1.07497	1.83333	0.372678	1.91667	0.953794
7	2	1	Environmental_pollution	Environmental_pollution3	Environmental_pollution4	Environmental_pollution2	Environmental_pollution5	Environmental_pollution6	Environmental_pollution1	2	99	63	51	98	63	50	-1	0	-1	2.30769	1.10137	1.66667	1.07497	1.83333	0.372678	1.91667	0.953794
7	2	1	Domestic_violence	Domestic_violence4	Domestic_violence1	Domestic_violence3	Domestic_violence6	Domestic_violence2	Domestic_violence5	2	103	66	58	98	63	50	-5	-3	-8	2.30769	1.10137	1.66667	1.07497	1.83333	0.372678	1.91667	0.953794
7	2	1	old_peo	old_peo6	old_peo4	old_peo2	old_peo3	old_peo5	old_peo1	1	100	64	54	98	63	50	-2	-1	-4	2.30769	1.10137	1.66667	1.07497	1.83333	0.372678	1.91667	0.953794
7	2	1	Neg_emotion	Neg_emotion5	Neg_emotion3	Neg_emotion6	Neg_emotion1	Neg_emotion2	Neg_emotion4	1	99	63	52	98	63	50	-1	0	-2	2.30769	1.10137	1.66667	1.07497	1.83333	0.372678	1.91667	0.953794
7	2	2	Baby	Baby2	Baby5	Baby1	Baby4	Baby3	Baby6	1	99	63	52	98	63	50	-1	0	-2	2.30769	1.10137	1.66667	1.07497	1.83333	0.372678	1.91667	0.953794
7	2	2	views	views3	views5	views6	views1	views4	views2	1	99	63	52	98	63	50	-1	0	-2	2.30769	1.10137	1.66667	1.07497	1.83333	0.372678	1.91667	0.953794
7	2	2	couples_inlove	couples_inlove5	couples_inlove1	couples_inlove6	couples_inlove2	couples_inlove4	couples_inlove3	1	98	63	50	98	63	50	0	0	0	2.30769	1.10137	1.66667	1.07497	1.83333	0.372678	1.91667	0.953794
7	2	1	Injured_animals	Injured_animals6	Injured_animals3	Injured_animals2	Injured_animals4	Injured_animals5	Injured_animals1	2	98	63	50	98	63	50	0	0	0	2.30769	1.10137	1.66667	1.07497	1.83333	0.372678	1.91667	0.953794
7	2	2	sport	sport3	sport4	sport1	sport6	sport2	sport5	1	98	63	50	98	63	50	0	0	0	2.30769	1.10137	1.66667	1.07497	1.83333	0.372678	1.91667	0.953794
7	2	1	injeurd_peo	injeurd_peo5	injeurd_peo3	injeurd_peo4	injeurd_peo1	injeurd_peo2	injeurd_peo6	4	99	63	52	98	63	50	-1	0	-2	2.30769	1.10137	1.66667	1.07497	1.83333	0.372678	1.91667	0.953794
7	2	1	old_peo	old_peo4	old_peo2	old_peo5	old_peo6	old_peo1	old_peo3	1	98	63	50	98	63	50	0	0	0	2.30769	1.10137	1.66667	1.07497	1.83333	0.372678	1.91667	0.953794
7	2	1	Environmental_pollution	Environmental_pollution6	Environmental_pollution5	Environmental_pollution1	Environmental_pollution4	Environmental_pollution2	Environmental_pollution3	1	105	67	63	98	63	50	-7	-4	-13	2.30769	1.10137	1.66667	1.07497	1.83333	0.372678	1.91667	0.953794
7	2	1	negative_situ	negative_situ5	negative_situ6	negative_situ1	negative_situ2	negative_situ3	negative_situ4	1	99	63	52	98	63	50	-1	0	-2	2.30769	1.10137	1.66667	1.07497	1.83333	0.372678	1.91667	0.953794
7	2	2	views	views6	views3	views1	views4	views2	views5	1	98	63	49	98	63	50	0	0	1	2.30769	1.10137	1.66667	1.07497	1.83333	0.372678	1.91667	0.953794
7	2	1	Domestic_violence	Domestic_violence4	Domestic_violence3	Domestic_violence1	Domestic_violence2	Domestic_violence6	Domestic_violence5	1	98	63	49	98	63	50	0	0	1	2.30769	1.10137	1.66667	1.07497	1.83333	0.372678	1.91667	0.953794
8	2	2	Baby	Baby1	Baby4	Baby5	Baby6	Baby2	Baby3	1	121	78	57	121	78	57	0	0	0	2.23077	1.21869	1.26667	0.573488	1.66667	0.471405	2.25	1.16369
8	2	1	injeurd_peo	injeurd_peo4	injeurd_peo5	injeurd_peo1	injeurd_peo2	injeurd_peo6	injeurd_peo3	0	120	77	55	121	78	57	1	1	2	2.23077	1.21869	1.26667	0.573488	1.66667	0.471405	2.25	1.16369
8	2	1	old_peo	old_peo3	old_peo1	old_peo6	old_peo2	old_peo4	old_peo5	0	120	77	56	121	78	57	1	1	1	2.23077	1.21869	1.26667	0.573488	1.66667	0.471405	2.25	1.16369
8	2	1	negative_situ	negative_situ3	negative_situ4	negative_situ6	negative_situ2	negative_situ1	negative_situ5	0	122	78	58	121	78	57	-1	0	-1	2.23077	1.21869	1.26667	0.573488	1.66667	0.471405	2.25	1.16369
8	2	2	couples_inlove	couples_inlove3	couples_inlove1	couples_inlove6	couples_inlove5	couples_inlove2	couples_inlove4	0	120	77	56	121	78	57	1	1	1	2.23077	1.21869	1.26667	0.573488	1.66667	0.471405	2.25	1.16369
8	2	2	happy_ch	happy_ch4	happy_ch5	happy_ch6	happy_ch1	happy_ch3	happy_ch2	0	122	78	59	121	78	57	-1	0	-2	2.23077	1.21869	1.26667	0.573488	1.66667	0.471405	2.25	1.16369
8	2	1	Environmental_pollution	Environmental_pollution4	Environmental_pollution5	Environmental_pollution1	Environmental_pollution3	Environmental_pollution2	Environmental_pollution6	0	121	78	57	121	78	57	0	0	0	2.23077	1.21869	1.26667	0.573488	1.66667	0.471405	2.25	1.16369
8	2	1	Injured_animals	Injured_animals2	Injured_animals5	Injured_animals3	Injured_animals4	Injured_animals6	Injured_animals1	0	120	77	55	121	78	57	1	1	2	2.23077	1.21869	1.26667	0.573488	1.66667	0.471405	2.25	1.16369
8	2	1	Domestic_violence	Domestic_violence4	Domestic_violence2	Domestic_violence1	Domestic_violence5	Domestic_violence6	Domestic_violence3	1	120	77	56	121	78	57	1	1	1	2.23077	1.21869	1.26667	0.573488	1.66667	0.471405	2.25	1.16369
8	2	2	sport	sport1	sport2	sport4	sport6	sport5	sport3	0	120	77	56	121	78	57	1	1	1	2.23077	1.21869	1.26667	0.573488	1.66667	0.471405	2.25	1.16369
8	2	1	Neg_emotion	Neg_emotion5	Neg_emotion4	Neg_emotion1	Neg_emotion3	Neg_emotion2	Neg_emotion6	1	121	78	57	121	78	57	0	0	0	2.23077	1.21869	1.26667	0.573488	1.66667	0.471405	2.25	1.16369
8	2	1	old_peo	old_peo2	old_peo5	old_peo1	old_peo3	old_peo4	old_peo6	0	120	77	56	121	78	57	1	1	1	2.23077	1.21869	1.26667	0.573488	1.66667	0.471405	2.25	1.16369
8	2	2	pets	pets5	pets2	pets1	pets3	pets6	pets4	0	121	78	57	121	78	57	0	0	0	2.23077	1.21869	1.26667	0.573488	1.66667	0.471405	2.25	1.16369
8	2	2	views	views5	views6	views3	views1	views4	views2	1	121	78	57	121	78	57	0	0	0	2.23077	1.21869	1.26667	0.573488	1.66667	0.471405	2.25	1.16369
8	2	2	desserts	desserts1	desserts2	desserts3	desserts4	desserts5	desserts6	0	120	77	56	121	78	57	1	1	1	2.23077	1.21869	1.26667	0.573488	1.66667	0.471405	2.25	1.16369
8	2	2	happy_ch	happy_ch4	happy_ch6	happy_ch3	happy_ch5	happy_ch1	happy_ch2	1	120	77	56	121	78	57	1	1	1	2.23077	1.21869	1.26667	0.573488	1.66667	0.471405	2.25	1.16369
8	2	2	Baby	Baby5	Baby3	Baby4	Baby2	Baby6	Baby1	1	122	78	58	121	78	57	-1	0	-1	2.23077	1.21869	1.26667	0.573488	1.66667	0.471405	2.25	1.16369
8	2	2	desserts	desserts2	desserts6	desserts4	desserts5	desserts3	desserts1	0	120	77	56	121	78	57	1	1	1	2.23077	1.21869	1.26667	0.573488	1.66667	0.471405	2.25	1.16369
8	2	1	negative_situ	negative_situ2	negative_situ5	negative_situ4	negative_situ6	negative_situ3	negative_situ1	1	122	78	58	121	78	57	-1	0	-1	2.23077	1.21869	1.26667	0.573488	1.66667	0.471405	2.25	1.16369
8	2	1	Neg_emotion	Neg_emotion6	Neg_emotion4	Neg_emotion2	Neg_emotion1	Neg_emotion3	Neg_emotion5	1	121	78	57	121	78	57	0	0	0	2.23077	1.21869	1.26667	0.573488	1.66667	0.471405	2.25	1.16369
8	2	2	couples_inlove	couples_inlove3	couples_inlove5	couples_inlove6	couples_inlove1	couples_inlove2	couples_inlove4	1	120	77	56	121	78	57	1	1	1	2.23077	1.21869	1.26667	0.573488	1.66667	0.471405	2.25	1.16369
8	2	1	Injured_animals	Injured_animals4	Injured_animals2	Injured_animals1	Injured_animals3	Injured_animals5	Injured_animals6	1	120	77	56	121	78	57	1	1	1	2.23077	1.21869	1.26667	0.573488	1.66667	0.471405	2.25	1.16369
8	2	2	views	views4	views1	views2	views6	views3	views5	1	122	78	58	121	78	57	-1	0	-1	2.23077	1.21869	1.26667	0.573488	1.66667	0.471405	2.25	1.16369
8	2	1	injeurd_peo	injeurd_peo6	injeurd_peo5	injeurd_peo1	injeurd_peo2	injeurd_peo4	injeurd_peo3	1	120	77	55	121	78	57	1	1	2	2.23077	1.21869	1.26667	0.573488	1.66667	0.471405	2.25	1.16369
8	2	1	Environmental_pollution	Environmental_pollution2	Environmental_pollution3	Environmental_pollution5	Environmental_pollution4	Environmental_pollution6	Environmental_pollution1	1	120	77	56	121	78	57	1	1	1	2.23077	1.21869	1.26667	0.573488	1.66667	0.471405	2.25	1.16369
8	2	2	sport	sport5	sport1	sport2	sport3	sport4	sport6	1	122	78	58	121	78	57	-1	0	-1	2.23077	1.21869	1.26667	0.573488	1.66667	0.471405	2.25	1.16369
8	2	1	Domestic_violence	Domestic_violence4	Domestic_violence6	Domestic_violence5	Domestic_violence3	Domestic_violence2	Domestic_violence1	1	120	77	56	121	78	57	1	1	1	2.23077	1.21869	1.26667	0.573488	1.66667	0.471405	2.25	1.16369
8	2	2	pets	pets5	pets4	pets2	pets3	pets1	pets6	1	121	78	57	121	78	57	0	0	0	2.23077	1.21869	1.26667	0.573488	1.66667	0.471405	2.25	1.16369
8	2	2	views	views4	views2	views3	views5	views1	views6	1	119	76	54	121	78	57	2	2	3	2.23077	1.21869	1.26667	0.573488	1.66667	0.471405	2.25	1.16369
9	2	2	couples_inlove	couples_inlove6	couples_inlove2	couples_inlove1	couples_inlove3	couples_inlove5	couples_inlove4	3	116	74	77	117	75	80	1	1	3	3.38462	1.68881	1.66667	1.01105	3	1.1547	3.66667	1.59861
9	2	2	happy_ch	happy_ch5	happy_ch2	happy_ch6	happy_ch1	happy_ch4	happy_ch3	7	116	74	77	117	75	80	1	1	3	3.38462	1.68881	1.66667	1.01105	3	1.1547	3.66667	1.59861
9	2	1	Domestic_violence	Domestic_violence2	Domestic_violence5	Domestic_violence1	Domestic_violence6	Domestic_violence3	Domestic_violence4	8	114	73	74	117	75	80	3	2	6	3.38462	1.68881	1.66667	1.01105	3	1.1547	3.66667	1.59861
9	2	1	injeurd_peo	injeurd_peo5	injeurd_peo6	injeurd_peo4	injeurd_peo3	injeurd_peo2	injeurd_peo1	8	114	73	73	117	75	80	3	2	7	3.38462	1.68881	1.66667	1.01105	3	1.1547	3.66667	1.59861
9	2	1	old_peo	old_peo3	old_peo1	old_peo6	old_peo4	old_peo5	old_peo2	6	115	74	75	117	75	80	2	1	5	3.38462	1.68881	1.66667	1.01105	3	1.1547	3.66667	1.59861
9	2	2	Baby	Baby5	Baby6	Baby2	Baby3	Baby4	Baby1	6	115	74	75	117	75	80	2	1	5	3.38462	1.68881	1.66667	1.01105	3	1.1547	3.66667	1.59861
9	2	2	sport	sport1	sport4	sport5	sport6	sport3	sport2	4	115	74	75	117	75	80	2	1	5	3.38462	1.68881	1.66667	1.01105	3	1.1547	3.66667	1.59861
9	2	1	Neg_emotion	Neg_emotion6	Neg_emotion4	Neg_emotion5	Neg_emotion1	Neg_emotion3	Neg_emotion2	7	114	73	74	117	75	80	3	2	6	3.38462	1.68881	1.66667	1.01105	3	1.1547	3.66667	1.59861
9	2	2	desserts	desserts1	desserts2	desserts4	desserts5	desserts3	desserts6	4	115	74	75	117	75	80	2	1	5	3.38462	1.68881	1.66667	1.01105	3	1.1547	3.66667	1.59861
9	2	1	negative_situ	negative_situ5	negative_situ3	negative_situ6	negative_situ2	negative_situ4	negative_situ1	2	114	73	73	117	75	80	3	2	7	3.38462	1.68881	1.66667	1.01105	3	1.1547	3.66667	1.59861
9	2	1	Injured_animals	Injured_animals5	Injured_animals2	Injured_animals1	Injured_animals4	Injured_animals6	Injured_animals3	7	114	73	74	117	75	80	3	2	6	3.38462	1.68881	1.66667	1.01105	3	1.1547	3.66667	1.59861
9	2	2	pets	pets5	pets6	pets1	pets3	pets2	pets4	8	114	73	74	117	75	80	3	2	6	3.38462	1.68881	1.66667	1.01105	3	1.1547	3.66667	1.59861
9	2	2	views	views4	views6	views2	views3	views5	views1	8	114	73	74	117	75	80	3	2	6	3.38462	1.68881	1.66667	1.01105	3	1.1547	3.66667	1.59861
9	2	1	Environmental_pollution	Environmental_pollution5	Environmental_pollution2	Environmental_pollution3	Environmental_pollution4	Environmental_pollution6	Environmental_pollution1	7	115	74	75	117	75	80	2	1	5	3.38462	1.68881	1.66667	1.01105	3	1.1547	3.66667	1.59861
9	2	2	Baby	Baby3	Baby5	Baby4	Baby6	Baby2	Baby1	8	115	74	75	117	75	80	2	1	5	3.38462	1.68881	1.66667	1.01105	3	1.1547	3.66667	1.59861
9	2	1	Injured_animals	Injured_animals1	Injured_animals6	Injured_animals5	Injured_animals4	Injured_animals3	Injured_animals2	7	114	73	73	117	75	80	3	2	7	3.38462	1.68881	1.66667	1.01105	3	1.1547	3.66667	1.59861
9	2	2	views	views6	views2	views4	views5	views1	views3	8	115	74	75	117	75	80	2	1	5	3.38462	1.68881	1.66667	1.01105	3	1.1547	3.66667	1.59861
9	2	2	happy_ch	happy_ch4	happy_ch6	happy_ch3	happy_ch2	happy_ch1	happy_ch5	8	115	74	76	117	75	80	2	1	4	3.38462	1.68881	1.66667	1.01105	3	1.1547	3.66667	1.59861
9	2	1	Environmental_pollution	Environmental_pollution2	Environmental_pollution1	Environmental_pollution5	Environmental_pollution6	Environmental_pollution3	Environmental_pollution4	7	116	74	77	117	75	80	1	1	3	3.38462	1.68881	1.66667	1.01105	3	1.1547	3.66667	1.59861
9	2	2	desserts	desserts4	desserts2	desserts3	desserts1	desserts5	desserts6	4	116	74	77	117	75	80	1	1	3	3.38462	1.68881	1.66667	1.01105	3	1.1547	3.66667	1.59861
9	2	2	pets	pets2	pets4	pets3	pets6	pets1	pets5	8	115	74	76	117	75	80	2	1	4	3.38462	1.68881	1.66667	1.01105	3	1.1547	3.66667	1.59861
9	2	2	couples_inlove	couples_inlove3	couples_inlove6	couples_inlove2	couples_inlove4	couples_inlove1	couples_inlove5	8	115	74	75	117	75	80	2	1	5	3.38462	1.68881	1.66667	1.01105	3	1.1547	3.66667	1.59861
9	2	2	sport	sport6	sport4	sport5	sport2	sport1	sport3	4	115	74	75	117	75	80	2	1	5	3.38462	1.68881	1.66667	1.01105	3	1.1547	3.66667	1.59861
9	2	1	negative_situ	negative_situ3	negative_situ5	negative_situ2	negative_situ1	negative_situ4	negative_situ6	6	114	73	73	117	75	80	3	2	7	3.38462	1.68881	1.66667	1.01105	3	1.1547	3.66667	1.59861
9	2	1	Domestic_violence	Domestic_violence2	Domestic_violence4	Domestic_violence1	Domestic_violence5	Domestic_violence3	Domestic_violence6	7	115	74	75	117	75	80	2	1	5	3.38462	1.68881	1.66667	1.01105	3	1.1547	3.66667	1.59861
9	2	1	injeurd_peo	injeurd_peo2	injeurd_peo5	injeurd_peo4	injeurd_peo3	injeurd_peo1	injeurd_peo6	7	114	73	74	117	75	80	3	2	6	3.38462	1.68881	1.66667	1.01105	3	1.1547	3.66667	1.59861
9	2	1	old_peo	old_peo5	old_peo2	old_peo4	old_peo3	old_peo1	old_peo6	7	115	74	75	117	75	80	2	1	5	3.38462	1.68881	1.66667	1.01105	3	1.1547	3.66667	1.59861
9	2	1	Neg_emotion	Neg_emotion3	Neg_emotion5	Neg_emotion1	Neg_emotion6	Neg_emotion2	Neg_emotion4	7	115	74	76	117	75	80	2	1	4	3.38462	1.68881	1.66667	1.01105	3	1.1547	3.66667	1.59861
9	2	2	happy_ch	happy_ch1	happy_ch4	happy_ch2	happy_ch3	happy_ch5	happy_ch6	8	115	74	75	117	75	80	2	1	5	3.38462	1.68881	1.66667	1.01105	3	1.1547	3.66667	1.59861
10	2	2	sport	sport3	sport2	sport6	sport1	sport4	sport5	4	128	82	72	132	84	79	4	2	7	2.92308	1.49159	1.73333	0.85375	1.33333	0.745356	2.33333	1.31233
10	2	1	Environmental_pollution	Environmental_pollution5	Environmental_pollution4	Environmental_pollution6	Environmental_pollution3	Environmental_pollution2	Environmental_pollution1	6	122	78	61	132	84	79	10	6	18	2.92308	1.49159	1.73333	0.85375	1.33333	0.745356	2.33333	1.31233
10	2	1	Neg_emotion	Neg_emotion4	Neg_emotion1	Neg_emotion6	Neg_emotion3	Neg_emotion2	Neg_emotion5	6	128	82	72	132	84	79	4	2	7	2.92308	1.49159	1.73333	0.85375	1.33333	0.745356	2.33333	1.31233
10	2	1	Injured_animals	Injured_animals5	Injured_animals6	Injured_animals3	Injured_animals4	Injured_animals2	Injured_animals1	7	121	78	58	132	84	79	11	6	21	2.92308	1.49159	1.73333	0.85375	1.33333	0.745356	2.33333	1.31233
10	2	2	Baby	Baby4	Baby1	Baby6	Baby2	Baby3	Baby5	6	121	78	59	132	84	79	11	6	20	2.92308	1.49159	1.73333	0.85375	1.33333	0.745356	2.33333	1.31233
10	2	1	negative_situ	negative_situ2	negative_situ1	negative_situ4	negative_situ6	negative_situ3	negative_situ5	5	143	92	99	132	84	79	-11	-8	-20	2.92308	1.49159	1.73333	0.85375	1.33333	0.745356	2.33333	1.31233
10	2	1	injeurd_peo	injeurd_peo6	injeurd_peo1	injeurd_peo2	injeurd_peo5	injeurd_peo4	injeurd_peo3	7	121	78	59	132	84	79	11	6	20	2.92308	1.49159	1.73333	0.85375	1.33333	0.745356	2.33333	1.31233
10	2	2	views	views4	views3	views6	views5	views1	views2	7	126	81	69	132	84	79	6	3	10	2.92308	1.49159	1.73333	0.85375	1.33333	0.745356	2.33333	1.31233
10	2	2	couples_inlove	couples_inlove3	couples_inlove4	couples_inlove1	couples_inlove5	couples_inlove2	couples_inlove6	7	119	76	56	132	84	79	13	8	23	2.92308	1.49159	1.73333	0.85375	1.33333	0.745356	2.33333	1.31233
10	2	1	Domestic_violence	Domestic_violence2	Domestic_violence6	Domestic_violence3	Domestic_violence4	Domestic_violence1	Domestic_violence5	7	119	76	55	132	84	79	13	8	24	2.92308	1.49159	1.73333	0.85375	1.33333	0.745356	2.33333	1.31233
10	2	2	pets	pets3	pets4	pets1	pets6	pets5	pets2	5	127	81	70	132	84	79	5	3	9	2.92308	1.49159	1.73333	0.85375	1.33333	0.745356	2.33333	1.31233
10	2	2	desserts	desserts4	desserts3	desserts2	desserts1	desserts5	desserts6	5	123	79	63	132	84	79	9	5	16	2.92308	1.49159	1.73333	0.85375	1.33333	0.745356	2.33333	1.31233
10	2	2	happy_ch	happy_ch6	happy_ch5	happy_ch3	happy_ch4	happy_ch1	happy_ch2	6	118	76	53	132	84	79	14	8	26	2.92308	1.49159	1.73333	0.85375	1.33333	0.745356	2.33333	1.31233
10	2	2	pets	pets5	pets3	pets2	pets4	pets6	pets1	5	123	79	62	132	84	79	9	5	17	2.92308	1.49159	1.73333	0.85375	1.33333	0.745356	2.33333	1.31233
10	2	1	old_peo	old_peo1	old_peo4	old_peo3	old_peo2	old_peo6	old_peo5	6	132	85	80	132	84	79	0	-1	-1	2.92308	1.49159	1.73333	0.85375	1.33333	0.745356	2.33333	1.31233
10	2	2	couples_inlove	couples_inlove1	couples_inlove3	couples_inlove4	couples_inlove6	couples_inlove2	couples_inlove5	6	119	76	55	132	84	79	13	8	24	2.92308	1.49159	1.73333	0.85375	1.33333	0.745356	2.33333	1.31233
10	2	2	views	views5	views6	views1	views2	views4	views3	7	118	76	54	132	84	79	14	8	25	2.92308	1.49159	1.73333	0.85375	1.33333	0.745356	2.33333	1.31233
10	2	1	Domestic_violence	Domestic_violence5	Domestic_violence6	Domestic_violence3	Domestic_violence1	Domestic_violence4	Domestic_violence2	7	118	76	54	132	84	79	14	8	25	2.92308	1.49159	1.73333	0.85375	1.33333	0.745356	2.33333	1.31233
10	2	2	sport	sport4	sport6	sport3	sport5	sport1	sport2	4	119	76	56	132	84	79	13	8	23	2.92308	1.49159	1.73333	0.85375	1.33333	0.745356	2.33333	1.31233
10	2	2	desserts	desserts2	desserts4	desserts5	desserts6	desserts1	desserts3	5	119	76	55	132	84	79	13	8	24	2.92308	1.49159	1.73333	0.85375	1.33333	0.745356	2.33333	1.31233
10	2	1	Neg_emotion	Neg_emotion3	Neg_emotion6	Neg_emotion1	Neg_emotion2	Neg_emotion5	Neg_emotion4	7	120	77	57	132	84	79	12	7	22	2.92308	1.49159	1.73333	0.85375	1.33333	0.745356	2.33333	1.31233
10	2	1	injeurd_peo	injeurd_peo5	injeurd_peo6	injeurd_peo4	injeurd_peo2	injeurd_peo3	injeurd_peo1	7	119	76	56	132	84	79	13	8	23	2.92308	1.49159	1.73333	0.85375	1.33333	0.745356	2.33333	1.31233
10	2	1	Environmental_pollution	Environmental_pollution2	Environmental_pollution4	Environmental_pollution5	Environmental_pollution3	Environmental_pollution6	Environmental_pollution1	5	119	76	55	132	84	79	13	8	24	2.92308	1.49159	1.73333	0.85375	1.33333	0.745356	2.33333	1.31233
10	2	2	happy_ch	happy_ch2	happy_ch4	happy_ch1	happy_ch5	happy_ch3	happy_ch6	7	136	87	86	132	84	79	-4	-3	-7	2.92308	1.49159	1.73333	0.85375	1.33333	0.745356	2.33333	1.31233
10	2	2	Baby	Baby4	Baby5	Baby3	Baby2	Baby6	Baby1	6	121	78	59	132	84	79	11	6	20	2.92308	1.49159	1.73333	0.85375	1.33333	0.745356	2.33333	1.31233
10	2	1	Injured_animals	Injured_animals1	Injured_animals3	Injured_animals5	Injured_animals2	Injured_animals6	Injured_animals4	7	123	79	63	132	84	79	9	5	16	2.92308	1.49159	1.73333	0.85375	1.33333	0.745356	2.33333	1.31233
10	2	2	desserts	desserts5	desserts2	desserts3	desserts1	desserts4	desserts6	4	121	78	59	132	84	79	11	6	20	2.92308	1.49159	1.73333	0.85375	1.33333	0.745356	2.33333	1.31233
10	2	1	old_peo	old_peo6	old_peo1	old_peo4	old_peo5	old_peo2	old_peo3	7	118	76	54	132	84	79	14	8	25	2.92308	1.49159	1.73333	0.85375	1.33333	0.745356	2.33333	1.31233
10	2	1	negative_situ	negative_situ2	negative_situ1	negative_situ5	negative_situ6	negative_situ4	negative_situ3	5	119	76	55	132	84	79	13	8	24	2.92308	1.49159	1.73333	0.85375	1.33333	0.745356	2.33333	1.31233
11	2	2	desserts	desserts2	desserts5	desserts3	desserts1	desserts4	desserts6	1	66	42	65	70	44	71	4	2	6	1.73077	0.942896	1.26667	0.442217	1.5	0.5	1.75	0.721688
11	2	2	pets	pets5	pets1	pets2	pets6	pets3	pets4	3	65	41	62	70	44	71	5	3	9	1.73077	0.942896	1.26667	0.442217	1.5	0.5	1.75	0.721688
11	2	1	old_peo	old_peo1	old_peo2	old_peo6	old_peo3	old_peo4	old_peo5	5	61	39	55	70	44	71	9	5	16	1.73077	0.942896	1.26667	0.442217	1.5	0.5	1.75	0.721688
11	2	1	injeurd_peo	injeurd_peo6	injeurd_peo4	injeurd_peo1	injeurd_peo5	injeurd_peo2	injeurd_peo3	7	63	40	59	70	44	71	7	4	12	1.73077	0.942896	1.26667	0.442217	1.5	0.5	1.75	0.721688
11	2	1	Injured_animals	Injured_animals4	Injured_animals1	Injured_animals2	Injured_animals6	Injured_animals5	Injured_animals3	5	71	45	74	70	44	71	-1	-1	-3	1.73077	0.942896	1.26667	0.442217	1.5	0.5	1.75	0.721688
11	2	2	views	views4	views2	views3	views6	views5	views1	4	72	46	75	70	44	71	-2	-2	-4	1.73077	0.942896	1.26667	0.442217	1.5	0.5	1.75	0.721688
11	2	2	sport	sport3	sport4	sport6	sport1	sport5	sport2	3	66	42	64	70	44	71	4	2	7	1.73077	0.942896	1.26667	0.442217	1.5	0.5	1.75	0.721688
11	2	1	negative_situ	negative_situ3	negative_situ5	negative_situ4	negative_situ6	negative_situ1	negative_situ2	6	68	43	68	70	44	71	2	1	3	1.73077	0.942896	1.26667	0.442217	1.5	0.5	1.75	0.721688
11	2	2	couples_inlove	couples_inlove5	couples_inlove1	couples_inlove2	couples_inlove4	couples_inlove3	couples_inlove6	6	64	41	61	70	44	71	6	3	10	1.73077	0.942896	1.26667	0.442217	1.5	0.5	1.75	0.721688
11	2	1	Domestic_violence	Domestic_violence4	Domestic_violence5	Domestic_violence6	Domestic_violence3	Domestic_violence2	Domestic_violence1	7	66	42	65	70	44	71	4	2	6	1.73077	0.942896	1.26667	0.442217	1.5	0.5	1.75	0.721688
11	2	2	happy_ch	happy_ch3	happy_ch1	happy_ch4	happy_ch6	happy_ch2	happy_ch5	7	67	43	67	70	44	71	3	1	4	1.73077	0.942896	1.26667	0.442217	1.5	0.5	1.75	0.721688
11	2	2	Baby	Baby5	Baby6	Baby1	Baby3	Baby2	Baby4	7	67	43	66	70	44	71	3	1	5	1.73077	0.942896	1.26667	0.442217	1.5	0.5	1.75	0.721688
11	2	1	Environmental_pollution	Environmental_pollution1	Environmental_pollution5	Environmental_pollution4	Environmental_pollution2	Environmental_pollution6	Environmental_pollution3	7	67	43	66	70	44	71	3	1	5	1.73077	0.942896	1.26667	0.442217	1.5	0.5	1.75	0.721688
11	2	2	pets	pets6	pets1	pets2	pets4	pets5	pets3	3	66	42	65	70	44	71	4	2	6	1.73077	0.942896	1.26667	0.442217	1.5	0.5	1.75	0.721688
11	2	1	Neg_emotion	Neg_emotion4	Neg_emotion6	Neg_emotion1	Neg_emotion2	Neg_emotion5	Neg_emotion3	7	66	42	65	70	44	71	4	2	6	1.73077	0.942896	1.26667	0.442217	1.5	0.5	1.75	0.721688
11	2	1	Neg_emotion	Neg_emotion6	Neg_emotion4	Neg_emotion1	Neg_emotion5	Neg_emotion3	Neg_emotion2	5	66	42	64	70	44	71	4	2	7	1.73077	0.942896	1.26667	0.442217	1.5	0.5	1.75	0.721688
11	2	1	negative_situ	negative_situ2	negative_situ1	negative_situ6	negative_situ3	negative_situ4	negative_situ5	5	65	41	63	70	44	71	5	3	8	1.73077	0.942896	1.26667	0.442217	1.5	0.5	1.75	0.721688
11	2	2	couples_inlove	couples_inlove2	couples_inlove5	couples_inlove6	couples_inlove3	couples_inlove4	couples_inlove1	5	66	42	65	70	44	71	4	2	6	1.73077	0.942896	1.26667	0.442217	1.5	0.5	1.75	0.721688
11	2	1	Domestic_violence	Domestic_violence5	Domestic_violence3	Domestic_violence2	Domestic_violence1	Domestic_violence6	Domestic_violence4	7	66	42	64	70	44	71	4	2	7	1.73077	0.942896	1.26667	0.442217	1.5	0.5	1.75	0.721688
11	2	1	Environmental_pollution	Environmental_pollution6	Environmental_pollution1	Environmental_pollution4	Environmental_pollution3	Environmental_pollution2	Environmental_pollution5	5	65	41	63	70	44	71	5	3	8	1.73077	0.942896	1.26667	0.442217	1.5	0.5	1.75	0.721688
11	2	2	views	views3	views6	views4	views2	views1	views5	6	73	47	77	70	44	71	-3	-3	-6	1.73077	0.942896	1.26667	0.442217	1.5	0.5	1.75	0.721688
11	2	2	Baby	Baby4	Baby1	Baby3	Baby5	Baby2	Baby6	7	67	43	66	70	44	71	3	1	5	1.73077	0.942896	1.26667	0.442217	1.5	0.5	1.75	0.721688
11	2	2	happy_ch	happy_ch6	happy_ch3	happy_ch1	happy_ch4	happy_ch5	happy_ch2	6	67	43	67	70	44	71	3	1	4	1.73077	0.942896	1.26667	0.442217	1.5	0.5	1.75	0.721688
11	2	2	sport	sport1	sport6	sport5	sport2	sport4	sport3	3	67	43	67	70	44	71	3	1	4	1.73077	0.942896	1.26667	0.442217	1.5	0.5	1.75	0.721688
11	2	2	desserts	desserts5	desserts3	desserts2	desserts1	desserts4	desserts6	2	66	42	65	70	44	71	4	2	6	1.73077	0.942896	1.26667	0.442217	1.5	0.5	1.75	0.721688
11	2	1	Injured_animals	Injured_animals1	Injured_animals6	Injured_animals4	Injured_animals5	Injured_animals2	Injured_animals3	6	66	42	64	70	44	71	4	2	7	1.73077	0.942896	1.26667	0.442217	1.5	0.5	1.75	0.721688
11	2	1	injeurd_peo	injeurd_peo5	injeurd_peo4	injeurd_peo3	injeurd_peo6	injeurd_peo2	injeurd_peo1	7	65	41	63	70	44	71	5	3	8	1.73077	0.942896	1.26667	0.442217	1.5	0.5	1.75	0.721688
11	2	1	old_peo	old_peo5	old_peo4	old_peo3	old_peo1	old_peo6	old_peo2	6	65	41	62	70	44	71	5	3	9	1.73077	0.942896	1.26667	0.442217	1.5	0.5	1.75	0.721688
11	2	2	desserts	desserts5	desserts2	desserts1	desserts4	desserts6	desserts3	1	66	42	64	70	44	71	4	2	7	1.73077	0.942896	1.26667	0.442217	1.5	0.5	1.75	0.721688
12	2	2	pets	pets2	pets3	pets4	pets6	pets1	pets5	2	124	80	74	115	74	57	-9	-6	-17	1.73077	0.901183	1	0	1.16667	0.372678	1.66667	0.849837
12	2	1	Environmental_pollution	Environmental_pollution5	Environmental_pollution2	Environmental_pollution4	Environmental_pollution1	Environmental_pollution3	Environmental_pollution6	1	112	72	52	115	74	57	3	2	5	1.73077	0.901183	1	0	1.16667	0.372678	1.66667	0.849837
12	2	2	couples_inlove	couples_inlove3	couples_inlove4	couples_inlove5	couples_inlove1	couples_inlove6	couples_inlove2	4	113	72	53	115	74	57	2	2	4	1.73077	0.901183	1	0	1.16667	0.372678	1.66667	0.849837
12	2	2	desserts	desserts2	desserts1	desserts4	desserts3	desserts6	desserts5	0	111	71	49	115	74	57	4	3	8	1.73077	0.901183	1	0	1.16667	0.372678	1.66667	0.849837
12	2	1	Neg_emotion	Neg_emotion4	Neg_emotion3	Neg_emotion1	Neg_emotion2	Neg_emotion5	Neg_emotion6	4	113	72	53	115	74	57	2	2	4	1.73077	0.901183	1	0	1.16667	0.372678	1.66667	0.849837
12	2	1	injeurd_peo	injeurd_peo2	injeurd_peo1	injeurd_peo3	injeurd_peo5	injeurd_peo4	injeurd_peo6	6	112	72	51	115	74	57	3	2	6	1.73077	0.901183	1	0	1.16667	0.372678	1.66667	0.849837
12	2	1	Injured_animals	Injured_animals1	Injured_animals6	Injured_animals4	Injured_animals2	Injured_animals3	Injured_animals5	4	112	72	51	115	74	57	3	2	6	1.73077	0.901183	1	0	1.16667	0.372678	1.66667	0.849837
12	2	1	negative_situ	negative_situ6	negative_situ2	negative_situ5	negative_situ1	negative_situ4	negative_situ3	3	111	71	49	115	74	57	4	3	8	1.73077	0.901183	1	0	1.16667	0.372678	1.66667	0.849837
12	2	1	Domestic_violence	Domestic_violence2	Domestic_violence5	Domestic_violence6	Domestic_violence1	Domestic_violence4	Domestic_violence3	7	113	72	53	115	74	57	2	2	4	1.73077	0.901183	1	0	1.16667	0.372678	1.66667	0.849837
12	2	2	happy_ch	happy_ch6	happy_ch2	happy_ch3	happy_ch4	happy_ch5	happy_ch1	7	112	72	51	115	74	57	3	2	6	1.73077	0.901183	1	0	1.16667	0.372678	1.66667	0.849837
12	2	2	sport	sport3	sport1	sport6	sport5	sport2	sport4	3	111	71	49	115	74	57	4	3	8	1.73077	0.901183	1	0	1.16667	0.372678	1.66667	0.849837
12	2	2	views	views6	views3	views2	views1	views4	views5	7	110	70	47	115	74	57	5	4	10	1.73077	0.901183	1	0	1.16667	0.372678	1.66667	0.849837
12	2	2	Baby	Baby4	Baby2	Baby3	Baby6	Baby1	Baby5	7	112	72	51	115	74	57	3	2	6	1.73077	0.901183	1	0	1.16667	0.372678	1.66667	0.849837
12	2	1	old_peo	old_peo3	old_peo5	old_peo4	old_peo6	old_peo2	old_peo1	5	111	71	49	115	74	57	4	3	8	1.73077	0.901183	1	0	1.16667	0.372678	1.66667	0.849837
12	2	1	injeurd_peo	injeurd_peo1	injeurd_peo5	injeurd_peo4	injeurd_peo6	injeurd_peo2	injeurd_peo3	5	112	72	52	115	74	57	3	2	5	1.73077	0.901183	1	0	1.16667	0.372678	1.66667	0.849837
12	2	2	views	views6	views1	views4	views3	views2	views5	5	112	72	52	115	74	57	3	2	5	1.73077	0.901183	1	0	1.16667	0.372678	1.66667	0.849837
12	2	1	Injured_animals	Injured_animals3	Injured_animals1	Injured_animals4	Injured_animals6	Injured_animals5	Injured_animals2	4	112	72	51	115	74	57	3	2	6	1.73077	0.901183	1	0	1.16667	0.372678	1.66667	0.849837
12	2	2	sport	sport6	sport4	sport1	sport3	sport5	sport2	4	111	71	50	115	74	57	4	3	7	1.73077	0.901183	1	0	1.16667	0.372678	1.66667	0.849837
12	2	1	old_peo	old_peo3	old_peo5	old_peo1	old_peo4	old_peo2	old_peo6	4	111	71	50	115	74	57	4	3	7	1.73077	0.901183	1	0	1.16667	0.372678	1.66667	0.849837
12	2	2	happy_ch	happy_ch2	happy_ch3	happy_ch5	happy_ch4	happy_ch6	happy_ch1	7	111	71	50	115	74	57	4	3	7	1.73077	0.901183	1	0	1.16667	0.372678	1.66667	0.849837
12	2	2	pets	pets6	pets3	pets1	pets2	pets4	pets5	3	110	70	48	115	74	57	5	4	9	1.73077	0.901183	1	0	1.16667	0.372678	1.66667	0.849837
12	2	2	Baby	Baby1	Baby3	Baby5	Baby6	Baby2	Baby4	7	111	71	50	115	74	57	4	3	7	1.73077	0.901183	1	0	1.16667	0.372678	1.66667	0.849837
12	2	1	negative_situ	negative_situ2	negative_situ1	negative_situ3	negative_situ4	negative_situ5	negative_situ6	4	111	71	49	115	74	57	4	3	8	1.73077	0.901183	1	0	1.16667	0.372678	1.66667	0.849837
12	2	2	couples_inlove	couples_inlove2	couples_inlove6	couples_inlove5	couples_inlove4	couples_inlove3	couples_inlove1	6	111	71	50	115	74	57	4	3	7	1.73077	0.901183	1	0	1.16667	0.372678	1.66667	0.849837
12	2	1	Environmental_pollution	Environmental_pollution6	Environmental_pollution1	Environmental_pollution2	Environmental_pollution4	Environmental_pollution3	Environmental_pollution5	1	111	71	50	115	74	57	4	3	7	1.73077	0.901183	1	0	1.16667	0.372678	1.66667	0.849837
12	2	1	Domestic_violence	Domestic_violence5	Domestic_violence3	Domestic_violence6	Domestic_violence1	Domestic_violence4	Domestic_violence2	4	112	72	51	115	74	57	3	2	6	1.73077	0.901183	1	0	1.16667	0.372678	1.66667	0.849837
12	2	2	desserts	desserts6	desserts5	desserts4	desserts1	desserts2	desserts3	3	111	71	50	115	74	57	4	3	7	1.73077	0.901183	1	0	1.16667	0.372678	1.66667	0.849837
12	2	2	sport	sport6	sport2	sport3	sport5	sport4	sport1	3	111	71	49	115	74	57	4	3	8	1.73077	0.901183	1	0	1.16667	0.372678	1.66667	0.849837
12	2	1	Neg_emotion	Neg_emotion5	Neg_emotion3	Neg_emotion4	Neg_emotion6	Neg_emotion2	Neg_emotion1	5	112	72	51	115	74	57	3	2	6	1.73077	0.901183	1	0	1.16667	0.372678	1.66667	0.849837
13	2	2	pets	pets1	pets6	pets4	pets3	pets5	pets2	4	117	75	56	119	76	59	2	1	3	3	1.20894	2.26667	1.12349	2	0.816497	3.16667	1.06719
13	2	2	desserts	desserts6	desserts3	desserts1	desserts5	desserts2	desserts4	0	118	76	57	119	76	59	1	0	2	3	1.20894	2.26667	1.12349	2	0.816497	3.16667	1.06719
13	2	1	Environmental_pollution	Environmental_pollution4	Environmental_pollution5	Environmental_pollution3	Environmental_pollution1	Environmental_pollution6	Environmental_pollution2	6	117	75	56	119	76	59	2	1	3	3	1.20894	2.26667	1.12349	2	0.816497	3.16667	1.06719
13	2	2	sport	sport2	sport5	sport4	sport3	sport1	sport6	2	117	75	55	119	76	59	2	1	4	3	1.20894	2.26667	1.12349	2	0.816497	3.16667	1.06719
13	2	1	Neg_emotion	Neg_emotion3	Neg_emotion6	Neg_emotion2	Neg_emotion1	Neg_emotion4	Neg_emotion5	3	117	75	56	119	76	59	2	1	3	3	1.20894	2.26667	1.12349	2	0.816497	3.16667	1.06719
13	2	2	happy_ch	happy_ch4	happy_ch6	happy_ch5	happy_ch1	happy_ch3	happy_ch2	1	117	75	56	119	76	59	2	1	3	3	1.20894	2.26667	1.12349	2	0.816497	3.16667	1.06719
13	2	2	couples_inlove	couples_inlove2	couples_inlove5	couples_inlove6	couples_inlove3	couples_inlove1	couples_inlove4	0	116	74	54	119	76	59	3	2	5	3	1.20894	2.26667	1.12349	2	0.816497	3.16667	1.06719
13	2	2	views	views4	views2	views6	views3	views5	views1	2	119	76	59	119	76	59	0	0	0	3	1.20894	2.26667	1.12349	2	0.816497	3.16667	1.06719
13	2	2	Baby	Baby4	Baby2	Baby6	Baby1	Baby5	Baby3	2	117	75	55	119	76	59	2	1	4	3	1.20894	2.26667	1.12349	2	0.816497	3.16667	1.06719
13	2	1	old_peo	old_peo6	old_peo3	old_peo1	old_peo5	old_peo4	old_peo2	7	117	75	55	119	76	59	2	1	4	3	1.20894	2.26667	1.12349	2	0.816497	3.16667	1.06719
13	2	1	injeurd_peo	injeurd_peo1	injeurd_peo6	injeurd_peo4	injeurd_peo2	injeurd_peo5	injeurd_peo3	8	116	74	54	119	76	59	3	2	5	3	1.20894	2.26667	1.12349	2	0.816497	3.16667	1.06719
13	2	1	Domestic_violence	Domestic_violence2	Domestic_violence4	Domestic_violence3	Domestic_violence5	Domestic_violence1	Domestic_violence6	7	117	75	56	119	76	59	2	1	3	3	1.20894	2.26667	1.12349	2	0.816497	3.16667	1.06719
13	2	1	negative_situ	negative_situ1	negative_situ4	negative_situ6	negative_situ5	negative_situ2	negative_situ3	5	116	74	54	119	76	59	3	2	5	3	1.20894	2.26667	1.12349	2	0.816497	3.16667	1.06719
13	2	2	sport	sport5	sport2	sport4	sport1	sport6	sport3	3	116	74	54	119	76	59	3	2	5	3	1.20894	2.26667	1.12349	2	0.816497	3.16667	1.06719
13	2	2	views	views3	views4	views2	views1	views6	views5	1	117	75	55	119	76	59	2	1	4	3	1.20894	2.26667	1.12349	2	0.816497	3.16667	1.06719
13	2	1	Injured_animals	Injured_animals6	Injured_animals1	Injured_animals3	Injured_animals5	Injured_animals4	Injured_animals2	8	116	74	54	119	76	59	3	2	5	3	1.20894	2.26667	1.12349	2	0.816497	3.16667	1.06719
13	2	1	Domestic_violence	Domestic_violence4	Domestic_violence2	Domestic_violence1	Domestic_violence5	Domestic_violence3	Domestic_violence6	7	117	75	55	119	76	59	2	1	4	3	1.20894	2.26667	1.12349	2	0.816497	3.16667	1.06719
13	2	2	couples_inlove	couples_inlove5	couples_inlove3	couples_inlove1	couples_inlove2	couples_inlove6	couples_inlove4	0	116	74	53	119	76	59	3	2	6	3	1.20894	2.26667	1.12349	2	0.816497	3.16667	1.06719
13	2	2	happy_ch	happy_ch4	happy_ch3	happy_ch1	happy_ch2	happy_ch6	happy_ch5	3	116	74	54	119	76	59	3	2	5	3	1.20894	2.26667	1.12349	2	0.816497	3.16667	1.06719
13	2	2	Baby	Baby2	Baby5	Baby6	Baby4	Baby1	Baby3	1	116	74	54	119	76	59	3	2	5	3	1.20894	2.26667	1.12349	2	0.816497	3.16667	1.06719
13	2	1	Neg_emotion	Neg_emotion2	Neg_emotion5	Neg_emotion1	Neg_emotion3	Neg_emotion6	Neg_emotion4	6	117	75	55	119	76	59	2	1	4	3	1.20894	2.26667	1.12349	2	0.816497	3.16667	1.06719
13	2	1	old_peo	old_peo5	old_peo4	old_peo1	old_peo3	old_peo6	old_peo2	5	116	74	53	119	76	59	3	2	6	3	1.20894	2.26667	1.12349	2	0.816497	3.16667	1.06719
13	2	2	desserts	desserts5	desserts1	desserts6	desserts4	desserts2	desserts3	2	116	74	53	119	76	59	3	2	6	3	1.20894	2.26667	1.12349	2	0.816497	3.16667	1.06719
13	2	2	pets	pets4	pets5	pets6	pets1	pets2	pets3	3	116	74	54	119	76	59	3	2	5	3	1.20894	2.26667	1.12349	2	0.816497	3.16667	1.06719
13	2	1	Injured_animals	Injured_animals6	Injured_animals5	Injured_animals4	Injured_animals2	Injured_animals3	Injured_animals1	8	116	74	54	119	76	59	3	2	5	3	1.20894	2.26667	1.12349	2	0.816497	3.16667	1.06719
13	2	1	Environmental_pollution	Environmental_pollution4	Environmental_pollution6	Environmental_pollution1	Environmental_pollution3	Environmental_pollution5	Environmental_pollution2	7	116	74	54	119	76	59	3	2	5	3	1.20894	2.26667	1.12349	2	0.816497	3.16667	1.06719
13	2	2	views	views3	views4	views5	views1	views6	views2	2	115	74	52	119	76	59	4	2	7	3	1.20894	2.26667	1.12349	2	0.816497	3.16667	1.06719
13	2	1	injeurd_peo	injeurd_peo1	injeurd_peo2	injeurd_peo5	injeurd_peo3	injeurd_peo6	injeurd_peo4	8	116	74	53	119	76	59	3	2	6	3	1.20894	2.26667	1.12349	2	0.816497	3.16667	1.06719
13	2	1	negative_situ	negative_situ4	negative_situ3	negative_situ6	negative_situ1	negative_situ2	negative_situ5	6	115	74	52	119	76	59	4	2	7	3	1.20894	2.26667	1.12349	2	0.816497	3.16667	1.06719
14	2	2	Baby	Baby6	Baby3	Baby1	Baby5	Baby2	Baby4	6	137	88	69	138	89	70	1	1	1	2.76923	1.42256	2.66667	1.24722	2.33333	1.10554	2.75	1.16369
14	2	1	Injured_animals	Injured_animals1	Injured_animals2	Injured_animals3	Injured_animals6	Injured_animals4	Injured_animals5	6	137	88	69	138	89	70	1	1	1	2.76923	1.42256	2.66667	1.24722	2.33333	1.10554	2.75	1.16369
14	2	2	happy_ch	happy_ch5	happy_ch3	happy_ch2	happy_ch4	happy_ch1	happy_ch6	6	137	88	69	138	89	70	1	1	1	2.76923	1.42256	2.66667	1.24722	2.33333	1.10554	2.75	1.16369
14	2	1	Neg_emotion	Neg_emotion2	Neg_emotion5	Neg_emotion3	Neg_emotion6	Neg_emotion4	Neg_emotion1	7	137	88	69	138	89	70	1	1	1	2.76923	1.42256	2.66667	1.24722	2.33333	1.10554	2.75	1.16369
14	2	1	Environmental_pollution	Environmental_pollution5	Environmental_pollution3	Environmental_pollution2	Environmental_pollution1	Environmental_pollution6	Environmental_pollution4	6	137	88	69	138	89	70	1	1	1	2.76923	1.42256	2.66667	1.24722	2.33333	1.10554	2.75	1.16369
14	2	2	pets	pets2	pets6	pets4	pets3	pets1	pets5	4	137	88	69	138	89	70	1	1	1	2.76923	1.42256	2.66667	1.24722	2.33333	1.10554	2.75	1.16369
14	2	2	views	views1	views5	views3	views6	views2	views4	2	133	85	61	138	89	70	5	4	9	2.76923	1.42256	2.66667	1.24722	2.33333	1.10554	2.75	1.16369
14	2	2	desserts	desserts3	desserts2	desserts5	desserts1	desserts6	desserts4	1	133	85	60	138	89	70	5	4	10	2.76923	1.42256	2.66667	1.24722	2.33333	1.10554	2.75	1.16369
14	2	2	couples_inlove	couples_inlove4	couples_inlove6	couples_inlove1	couples_inlove2	couples_inlove5	couples_inlove3	6	134	86	62	138	89	70	4	3	8	2.76923	1.42256	2.66667	1.24722	2.33333	1.10554	2.75	1.16369
14	2	2	sport	sport4	sport3	sport2	sport6	sport5	sport1	4	132	85	58	138	89	70	6	4	12	2.76923	1.42256	2.66667	1.24722	2.33333	1.10554	2.75	1.16369
14	2	2	sport	sport4	sport6	sport3	sport2	sport5	sport1	3	132	85	58	138	89	70	6	4	12	2.76923	1.42256	2.66667	1.24722	2.33333	1.10554	2.75	1.16369
14	2	1	old_peo	old_peo3	old_peo4	old_peo5	old_peo1	old_peo2	old_peo6	7	132	85	59	138	89	70	6	4	11	2.76923	1.42256	2.66667	1.24722	2.33333	1.10554	2.75	1.16369
14	2	1	negative_situ	negative_situ5	negative_situ2	negative_situ4	negative_situ6	negative_situ1	negative_situ3	7	133	85	60	138	89	70	5	4	10	2.76923	1.42256	2.66667	1.24722	2.33333	1.10554	2.75	1.16369
14	2	2	desserts	desserts3	desserts6	desserts5	desserts2	desserts1	desserts4	2	133	85	60	138	89	70	5	4	10	2.76923	1.42256	2.66667	1.24722	2.33333	1.10554	2.75	1.16369
14	2	1	Domestic_violence	Domestic_violence2	Domestic_violence5	Domestic_violence6	Domestic_violence3	Domestic_violence4	Domestic_violence1	7	132	85	59	138	89	70	6	4	11	2.76923	1.42256	2.66667	1.24722	2.33333	1.10554	2.75	1.16369
14	2	1	injeurd_peo	injeurd_peo4	injeurd_peo5	injeurd_peo2	injeurd_peo6	injeurd_peo3	injeurd_peo1	7	132	85	58	138	89	70	6	4	12	2.76923	1.42256	2.66667	1.24722	2.33333	1.10554	2.75	1.16369
14	2	1	old_peo	old_peo3	old_peo1	old_peo6	old_peo4	old_peo2	old_peo5	5	131	84	57	138	89	70	7	5	13	2.76923	1.42256	2.66667	1.24722	2.33333	1.10554	2.75	1.16369
14	2	1	Injured_animals	Injured_animals1	Injured_animals2	Injured_animals6	Injured_animals4	Injured_animals5	Injured_animals3	5	132	85	59	138	89	70	6	4	11	2.76923	1.42256	2.66667	1.24722	2.33333	1.10554	2.75	1.16369
14	2	2	couples_inlove	couples_inlove4	couples_inlove6	couples_inlove2	couples_inlove1	couples_inlove3	couples_inlove5	6	133	85	61	138	89	70	5	4	9	2.76923	1.42256	2.66667	1.24722	2.33333	1.10554	2.75	1.16369
14	2	1	Environmental_pollution	Environmental_pollution1	Environmental_pollution2	Environmental_pollution6	Environmental_pollution3	Environmental_pollution5	Environmental_pollution4	5	132	85	59	138	89	70	6	4	11	2.76923	1.42256	2.66667	1.24722	2.33333	1.10554	2.75	1.16369
14	2	1	injeurd_peo	injeurd_peo6	injeurd_peo1	injeurd_peo3	injeurd_peo5	injeurd_peo4	injeurd_peo2	7	131	84	57	138	89	70	7	5	13	2.76923	1.42256	2.66667	1.24722	2.33333	1.10554	2.75	1.16369
14	2	1	Neg_emotion	Neg_emotion1	Neg_emotion4	Neg_emotion5	Neg_emotion6	Neg_emotion2	Neg_emotion3	7	131	84	57	138	89	70	7	5	13	2.76923	1.42256	2.66667	1.24722	2.33333	1.10554	2.75	1.16369
14	2	2	happy_ch	happy_ch2	happy_ch1	happy_ch6	happy_ch5	happy_ch4	happy_ch3	7	131	84	57	138	89	70	7	5	13	2.76923	1.42256	2.66667	1.24722	2.33333	1.10554	2.75	1.16369
14	2	1	negative_situ	negative_situ4	negative_situ2	negative_situ6	negative_situ3	negative_situ5	negative_situ1	6	132	85	58	138	89	70	6	4	12	2.76923	1.42256	2.66667	1.24722	2.33333	1.10554	2.75	1.16369
14	2	2	views	views2	views1	views5	views4	views3	views6	4	130	83	56	138	89	70	8	6	14	2.76923	1.42256	2.66667	1.24722	2.33333	1.10554	2.75	1.16369
14	2	2	Baby	Baby3	Baby5	Baby6	Baby4	Baby2	Baby1	4	132	85	58	138	89	70	6	4	12	2.76923	1.42256	2.66667	1.24722	2.33333	1.10554	2.75	1.16369
14	2	2	pets	pets2	pets6	pets4	pets5	pets1	pets3	2	132	85	59	138	89	70	6	4	11	2.76923	1.42256	2.66667	1.24722	2.33333	1.10554	2.75	1.16369
14	2	1	Domestic_violence	Domestic_violence4	Domestic_violence2	Domestic_violence6	Domestic_violence5	Domestic_violence1	Domestic_violence3	7	132	85	59	138	89	70	6	4	11	2.76923	1.42256	2.66667	1.24722	2.33333	1.10554	2.75	1.16369
14	2	2	views	views3	views6	views1	views5	views2	views4	6	131	84	57	138	89	70	7	5	13	2.76923	1.42256	2.66667	1.24722	2.33333	1.10554	2.75	1.16369
15	2	2	desserts	desserts2	desserts4	desserts6	desserts5	desserts1	desserts3	0	103	66	52	105	67	55	2	1	3	2.07692	1.14095	1.53333	1.35974	1.16667	0.372678	1.91667	0.953794
15	2	2	sport	sport4	sport5	sport6	sport3	sport1	sport2	0	103	66	51	105	67	55	2	1	4	2.07692	1.14095	1.53333	1.35974	1.16667	0.372678	1.91667	0.953794
15	2	2	Baby	Baby3	Baby1	Baby2	Baby6	Baby4	Baby5	4	122	78	86	105	67	55	-17	-11	-31	2.07692	1.14095	1.53333	1.35974	1.16667	0.372678	1.91667	0.953794
15	2	2	views	views2	views5	views3	views6	views4	views1	0	115	74	73	105	67	55	-10	-7	-18	2.07692	1.14095	1.53333	1.35974	1.16667	0.372678	1.91667	0.953794
15	2	2	pets	pets2	pets5	pets6	pets3	pets4	pets1	0	115	74	73	105	67	55	-10	-7	-18	2.07692	1.14095	1.53333	1.35974	1.16667	0.372678	1.91667	0.953794
15	2	2	happy_ch	happy_ch3	happy_ch5	happy_ch4	happy_ch6	happy_ch2	happy_ch1	4	104	67	54	105	67	55	1	0	1	2.07692	1.14095	1.53333	1.35974	1.16667	0.372678	1.91667	0.953794
15	2	1	Domestic_violence	Domestic_violence4	Domestic_violence5	Domestic_violence6	Domestic_violence2	Domestic_violence1	Domestic_violence3	2	103	66	52	105	67	55	2	1	3	2.07692	1.14095	1.53333	1.35974	1.16667	0.372678	1.91667	0.953794
15	2	1	injeurd_peo	injeurd_peo4	injeurd_peo3	injeurd_peo1	injeurd_peo6	injeurd_peo2	injeurd_peo5	6	102	65	49	105	67	55	3	2	6	2.07692	1.14095	1.53333	1.35974	1.16667	0.372678	1.91667	0.953794
15	2	1	old_peo	old_peo6	old_peo5	old_peo1	old_peo4	old_peo3	old_peo2	7	103	66	52	105	67	55	2	1	3	2.07692	1.14095	1.53333	1.35974	1.16667	0.372678	1.91667	0.953794
15	2	1	Neg_emotion	Neg_emotion3	Neg_emotion4	Neg_emotion5	Neg_emotion6	Neg_emotion1	Neg_emotion2	0	104	67	54	105	67	55	1	0	1	2.07692	1.14095	1.53333	1.35974	1.16667	0.372678	1.91667	0.953794
15	2	1	Injured_animals	Injured_animals4	Injured_animals2	Injured_animals6	Injured_animals5	Injured_animals1	Injured_animals3	7	109	70	63	105	67	55	-4	-3	-8	2.07692	1.14095	1.53333	1.35974	1.16667	0.372678	1.91667	0.953794
15	2	2	couples_inlove	couples_inlove3	couples_inlove1	couples_inlove5	couples_inlove6	couples_inlove2	couples_inlove4	5	123	79	88	105	67	55	-18	-12	-33	2.07692	1.14095	1.53333	1.35974	1.16667	0.372678	1.91667	0.953794
15	2	2	pets	pets2	pets3	pets4	pets5	pets1	pets6	7	107	69	58	105	67	55	-2	-2	-3	2.07692	1.14095	1.53333	1.35974	1.16667	0.372678	1.91667	0.953794
15	2	1	negative_situ	negative_situ6	negative_situ1	negative_situ3	negative_situ4	negative_situ5	negative_situ2	0	104	67	53	105	67	55	1	0	2	2.07692	1.14095	1.53333	1.35974	1.16667	0.372678	1.91667	0.953794
15	2	2	sport	sport2	sport3	sport6	sport1	sport5	sport4	1	111	71	66	105	67	55	-6	-4	-11	2.07692	1.14095	1.53333	1.35974	1.16667	0.372678	1.91667	0.953794
15	2	2	desserts	desserts3	desserts1	desserts6	desserts2	desserts4	desserts5	5	104	67	53	105	67	55	1	0	2	2.07692	1.14095	1.53333	1.35974	1.16667	0.372678	1.91667	0.953794
15	2	1	Environmental_pollution	Environmental_pollution3	Environmental_pollution5	Environmental_pollution6	Environmental_pollution4	Environmental_pollution2	Environmental_pollution1	0	103	66	51	105	67	55	2	1	4	2.07692	1.14095	1.53333	1.35974	1.16667	0.372678	1.91667	0.953794
15	2	1	Neg_emotion	Neg_emotion3	Neg_emotion5	Neg_emotion2	Neg_emotion1	Neg_emotion6	Neg_emotion4	2	112	72	69	105	67	55	-7	-5	-14	2.07692	1.14095	1.53333	1.35974	1.16667	0.372678	1.91667	0.953794
15	2	1	old_peo	old_peo2	old_peo3	old_peo5	old_peo4	old_peo1	old_peo6	7	110	70	64	105	67	55	-5	-3	-9	2.07692	1.14095	1.53333	1.35974	1.16667	0.372678	1.91667	0.953794
15	2	2	Baby	Baby2	Baby3	Baby6	Baby4	Baby1	Baby5	6	101	65	48	105	67	55	4	2	7	2.07692	1.14095	1.53333	1.35974	1.16667	0.372678	1.91667	0.953794
15	2	1	injeurd_peo	injeurd_peo3	injeurd_peo5	injeurd_peo4	injeurd_peo2	injeurd_peo1	injeurd_peo6	5	107	69	58	105	67	55	-2	-2	-3	2.07692	1.14095	1.53333	1.35974	1.16667	0.372678	1.91667	0.953794
15	2	2	happy_ch	happy_ch1	happy_ch6	happy_ch3	happy_ch5	happy_ch4	happy_ch2	7	102	65	49	105	67	55	3	2	6	2.07692	1.14095	1.53333	1.35974	1.16667	0.372678	1.91667	0.953794
15	2	1	Domestic_violence	Domestic_violence2	Domestic_violence5	Domestic_violence3	Domestic_violence6	Domestic_violence1	Domestic_violence4	7	104	67	54	105	67	55	1	0	1	2.07692	1.14095	1.53333	1.35974	1.16667	0.372678	1.91667	0.953794
15	2	2	couples_inlove	couples_inlove5	couples_inlove3	couples_inlove6	couples_inlove4	couples_inlove2	couples_inlove1	4	104	67	53	105	67	55	1	0	2	2.07692	1.14095	1.53333	1.35974	1.16667	0.372678	1.91667	0.953794
15	2	1	negative_situ	negative_situ2	negative_situ3	negative_situ6	negative_situ5	negative_situ4	negative_situ1	6	104	67	53	105	67	55	1	0	2	2.07692	1.14095	1.53333	1.35974	1.16667	0.372678	1.91667	0.953794
15	2	1	Injured_animals	Injured_animals4	Injured_animals2	Injured_animals1	Injured_animals5	Injured_animals6	Injured_animals3	5	114	73	72	105	67	55	-9	-6	-17	2.07692	1.14095	1.53333	1.35974	1.16667	0.372678	1.91667	0.953794
15	2	2	views	views3	views1	views2	views4	views6	views5	5	106	68	57	105	67	55	-1	-1	-2	2.07692	1.14095	1.53333	1.35974	1.16667	0.372678	1.91667	0.953794
15	2	2	Baby	Baby1	Baby4	Baby3	Baby2	Baby5	Baby6	7	102	65	49	105	67	55	3	2	6	2.07692	1.14095	1.53333	1.35974	1.16667	0.372678	1.91667	0.953794
15	2	1	Environmental_pollution	Environmental_pollution5	Environmental_pollution2	Environmental_pollution6	Environmental_pollution3	Environmental_pollution1	Environmental_pollution4	0	101	65	48	105	67	55	4	2	7	2.07692	1.14095	1.53333	1.35974	1.16667	0.372678	1.91667	0.953794
16	2	2	couples_inlove	couples_inlove3	couples_inlove1	couples_inlove6	couples_inlove5	couples_inlove2	couples_inlove4	0	114	73	71	113	73	70	-1	0	-1	1.92308	0.957685	1.86667	0.805536	1.83333	1.06719	1.66667	0.745356
16	2	1	old_peo	old_peo1	old_peo6	old_peo3	old_peo2	old_peo5	old_peo4	2	112	72	69	113	73	70	1	1	1	1.92308	0.957685	1.86667	0.805536	1.83333	1.06719	1.66667	0.745356
16	2	1	Neg_emotion	Neg_emotion6	Neg_emotion5	Neg_emotion4	Neg_emotion2	Neg_emotion3	Neg_emotion1	4	116	74	75	113	73	70	-3	-1	-5	1.92308	0.957685	1.86667	0.805536	1.83333	1.06719	1.66667	0.745356
16	2	1	injeurd_peo	injeurd_peo1	injeurd_peo4	injeurd_peo5	injeurd_peo3	injeurd_peo6	injeurd_peo2	6	116	74	76	113	73	70	-3	-1	-6	1.92308	0.957685	1.86667	0.805536	1.83333	1.06719	1.66667	0.745356
16	2	2	Baby	Baby3	Baby2	Baby5	Baby4	Baby6	Baby1	6	108	69	60	113	73	70	5	4	10	1.92308	0.957685	1.86667	0.805536	1.83333	1.06719	1.66667	0.745356
16	2	2	views	views2	views3	views6	views5	views4	views1	3	110	70	64	113	73	70	3	3	6	1.92308	0.957685	1.86667	0.805536	1.83333	1.06719	1.66667	0.745356
16	2	2	desserts	desserts6	desserts5	desserts1	desserts4	desserts3	desserts2	1	114	73	72	113	73	70	-1	0	-2	1.92308	0.957685	1.86667	0.805536	1.83333	1.06719	1.66667	0.745356
16	2	2	pets	pets2	pets6	pets3	pets5	pets4	pets1	4	113	72	70	113	73	70	0	1	0	1.92308	0.957685	1.86667	0.805536	1.83333	1.06719	1.66667	0.745356
16	2	1	Domestic_violence	Domestic_violence6	Domestic_violence5	Domestic_violence4	Domestic_violence2	Domestic_violence1	Domestic_violence3	7	111	71	66	113	73	70	2	2	4	1.92308	0.957685	1.86667	0.805536	1.83333	1.06719	1.66667	0.745356
16	2	1	Injured_animals	Injured_animals2	Injured_animals5	Injured_animals4	Injured_animals3	Injured_animals1	Injured_animals6	7	116	74	76	113	73	70	-3	-1	-6	1.92308	0.957685	1.86667	0.805536	1.83333	1.06719	1.66667	0.745356
16	2	1	negative_situ	negative_situ3	negative_situ5	negative_situ1	negative_situ6	negative_situ4	negative_situ2	0	112	72	69	113	73	70	1	1	1	1.92308	0.957685	1.86667	0.805536	1.83333	1.06719	1.66667	0.745356
16	2	2	happy_ch	happy_ch4	happy_ch6	happy_ch1	happy_ch5	happy_ch2	happy_ch3	7	117	75	78	113	73	70	-4	-2	-8	1.92308	0.957685	1.86667	0.805536	1.83333	1.06719	1.66667	0.745356
16	2	2	sport	sport5	sport4	sport6	sport2	sport3	sport1	3	117	75	77	113	73	70	-4	-2	-7	1.92308	0.957685	1.86667	0.805536	1.83333	1.06719	1.66667	0.745356
16	2	1	Environmental_pollution	Environmental_pollution5	Environmental_pollution6	Environmental_pollution1	Environmental_pollution2	Environmental_pollution4	Environmental_pollution3	4	116	74	76	113	73	70	-3	-1	-6	1.92308	0.957685	1.86667	0.805536	1.83333	1.06719	1.66667	0.745356
16	2	2	happy_ch	happy_ch5	happy_ch2	happy_ch1	happy_ch6	happy_ch4	happy_ch3	7	115	74	74	113	73	70	-2	-1	-4	1.92308	0.957685	1.86667	0.805536	1.83333	1.06719	1.66667	0.745356
16	2	1	Neg_emotion	Neg_emotion4	Neg_emotion5	Neg_emotion3	Neg_emotion6	Neg_emotion2	Neg_emotion1	4	116	74	75	113	73	70	-3	-1	-5	1.92308	0.957685	1.86667	0.805536	1.83333	1.06719	1.66667	0.745356
16	2	2	Baby	Baby3	Baby4	Baby6	Baby5	Baby1	Baby2	7	107	69	59	113	73	70	6	4	11	1.92308	0.957685	1.86667	0.805536	1.83333	1.06719	1.66667	0.745356
16	2	2	views	views4	views1	views5	views3	views2	views6	5	123	79	89	113	73	70	-10	-6	-19	1.92308	0.957685	1.86667	0.805536	1.83333	1.06719	1.66667	0.745356
16	2	1	Injured_animals	Injured_animals3	Injured_animals6	Injured_animals4	Injured_animals2	Injured_animals5	Injured_animals1	7	133	85	107	113	73	70	-20	-12	-37	1.92308	0.957685	1.86667	0.805536	1.83333	1.06719	1.66667	0.745356
16	2	2	desserts	desserts1	desserts5	desserts2	desserts6	desserts4	desserts3	4	110	70	64	113	73	70	3	3	6	1.92308	0.957685	1.86667	0.805536	1.83333	1.06719	1.66667	0.745356
16	2	2	sport	sport2	sport3	sport6	sport5	sport1	sport4	6	108	69	61	113	73	70	5	4	9	1.92308	0.957685	1.86667	0.805536	1.83333	1.06719	1.66667	0.745356
16	2	1	old_peo	old_peo1	old_peo4	old_peo5	old_peo2	old_peo3	old_peo6	7	111	71	66	113	73	70	2	2	4	1.92308	0.957685	1.86667	0.805536	1.83333	1.06719	1.66667	0.745356
16	2	1	Domestic_violence	Domestic_violence2	Domestic_violence4	Domestic_violence5	Domestic_violence6	Domestic_violence3	Domestic_violence1	7	128	82	97	113	73	70	-15	-9	-27	1.92308	0.957685	1.86667	0.805536	1.83333	1.06719	1.66667	0.745356
16	2	1	injeurd_peo	injeurd_peo2	injeurd_peo3	injeurd_peo6	injeurd_peo4	injeurd_peo1	injeurd_peo5	7	112	72	68	113	73	70	1	1	2	1.92308	0.957685	1.86667	0.805536	1.83333	1.06719	1.66667	0.745356
16	2	2	couples_inlove	couples_inlove6	couples_inlove5	couples_inlove4	couples_inlove1	couples_inlove3	couples_inlove2	7	112	72	69	113	73	70	1	1	1	1.92308	0.957685	1.86667	0.805536	1.83333	1.06719	1.66667	0.745356
16	2	1	negative_situ	negative_situ5	negative_situ4	negative_situ2	negative_situ1	negative_situ3	negative_situ6	7	112	72	69	113	73	70	1	1	1	1.92308	0.957685	1.86667	0.805536	1.83333	1.06719	1.66667	0.745356
16	2	1	Environmental_pollution	Environmental_pollution2	Environmental_pollution1	Environmental_pollution4	Environmental_pollution6	Environmental_pollution5	Environmental_pollution3	3	115	74	73	113	73	70	-2	-1	-3	1.92308	0.957685	1.86667	0.805536	1.83333	1.06719	1.66667	0.745356
16	2	2	pets	pets3	pets5	pets6	pets1	pets4	pets2	4	114	73	72	113	73	70	-1	0	-2	1.92308	0.957685	1.86667	0.805536	1.83333	1.06719	1.66667	0.745356
16	2	2	couples_inlove	couples_inlove6	couples_inlove5	couples_inlove1	couples_inlove4	couples_inlove2	couples_inlove3	4	114	73	72	113	73	70	-1	0	-2	1.92308	0.957685	1.86667	0.805536	1.83333	1.06719	1.66667	0.745356
17	2	2	sport	sport6	sport3	sport2	sport5	sport4	sport1	0	117	75	72	119	77	76	2	2	4	1.88462	0.933435	1.33333	0.596285	1.33333	0.745356	2.25	1.01036
17	2	2	views	views3	views5	views2	views1	views6	views4	2	117	75	71	119	77	76	2	2	5	1.88462	0.933435	1.33333	0.596285	1.33333	0.745356	2.25	1.01036
17	2	1	old_peo	old_peo5	old_peo1	old_peo4	old_peo3	old_peo2	old_peo6	0	117	75	71	119	77	76	2	2	5	1.88462	0.933435	1.33333	0.596285	1.33333	0.745356	2.25	1.01036
17	2	1	negative_situ	negative_situ4	negative_situ3	negative_situ2	negative_situ6	negative_situ5	negative_situ1	1	116	74	70	119	77	76	3	3	6	1.88462	0.933435	1.33333	0.596285	1.33333	0.745356	2.25	1.01036
17	2	2	Baby	Baby2	Baby4	Baby1	Baby3	Baby5	Baby6	0	117	75	72	119	77	76	2	2	4	1.88462	0.933435	1.33333	0.596285	1.33333	0.745356	2.25	1.01036
17	2	2	happy_ch	happy_ch5	happy_ch1	happy_ch6	happy_ch2	happy_ch3	happy_ch4	0	119	76	75	119	77	76	0	1	1	1.88462	0.933435	1.33333	0.596285	1.33333	0.745356	2.25	1.01036
17	2	1	Injured_animals	Injured_animals6	Injured_animals3	Injured_animals1	Injured_animals5	Injured_animals4	Injured_animals2	0	113	72	64	119	77	76	6	5	12	1.88462	0.933435	1.33333	0.596285	1.33333	0.745356	2.25	1.01036
17	2	2	pets	pets5	pets4	pets6	pets2	pets1	pets3	0	118	76	73	119	77	76	1	1	3	1.88462	0.933435	1.33333	0.596285	1.33333	0.745356	2.25	1.01036
17	2	2	couples_inlove	couples_inlove2	couples_inlove6	couples_inlove3	couples_inlove5	couples_inlove1	couples_inlove4	0	115	74	68	119	77	76	4	3	8	1.88462	0.933435	1.33333	0.596285	1.33333	0.745356	2.25	1.01036
17	2	2	desserts	desserts2	desserts1	desserts5	desserts3	desserts6	desserts4	0	119	76	75	119	77	76	0	1	1	1.88462	0.933435	1.33333	0.596285	1.33333	0.745356	2.25	1.01036
17	2	1	injeurd_peo	injeurd_peo5	injeurd_peo6	injeurd_peo1	injeurd_peo3	injeurd_peo2	injeurd_peo4	2	115	74	69	119	77	76	4	3	7	1.88462	0.933435	1.33333	0.596285	1.33333	0.745356	2.25	1.01036
17	2	2	views	views2	views4	views6	views1	views3	views5	0	118	76	73	119	77	76	1	1	3	1.88462	0.933435	1.33333	0.596285	1.33333	0.745356	2.25	1.01036
17	2	2	sport	sport1	sport5	sport2	sport6	sport4	sport3	0	120	77	78	119	77	76	-1	0	-2	1.88462	0.933435	1.33333	0.596285	1.33333	0.745356	2.25	1.01036
17	2	2	pets	pets1	pets5	pets6	pets2	pets4	pets3	0	119	76	75	119	77	76	0	1	1	1.88462	0.933435	1.33333	0.596285	1.33333	0.745356	2.25	1.01036
17	2	2	Baby	Baby4	Baby1	Baby6	Baby3	Baby2	Baby5	0	116	74	70	119	77	76	3	3	6	1.88462	0.933435	1.33333	0.596285	1.33333	0.745356	2.25	1.01036
17	2	2	couples_inlove	couples_inlove1	couples_inlove3	couples_inlove6	couples_inlove5	couples_inlove2	couples_inlove4	0	120	77	77	119	77	76	-1	0	-1	1.88462	0.933435	1.33333	0.596285	1.33333	0.745356	2.25	1.01036
17	2	1	Neg_emotion	Neg_emotion2	Neg_emotion4	Neg_emotion1	Neg_emotion5	Neg_emotion6	Neg_emotion3	0	117	75	71	119	77	76	2	2	5	1.88462	0.933435	1.33333	0.596285	1.33333	0.745356	2.25	1.01036
17	2	2	happy_ch	happy_ch6	happy_ch4	happy_ch1	happy_ch3	happy_ch2	happy_ch5	0	119	76	75	119	77	76	0	1	1	1.88462	0.933435	1.33333	0.596285	1.33333	0.745356	2.25	1.01036
17	2	1	Domestic_violence	Domestic_violence6	Domestic_violence4	Domestic_violence1	Domestic_violence2	Domestic_violence3	Domestic_violence5	1	117	75	72	119	77	76	2	2	4	1.88462	0.933435	1.33333	0.596285	1.33333	0.745356	2.25	1.01036
17	2	1	Environmental_pollution	Environmental_pollution1	Environmental_pollution3	Environmental_pollution6	Environmental_pollution4	Environmental_pollution2	Environmental_pollution5	0	119	76	75	119	77	76	0	1	1	1.88462	0.933435	1.33333	0.596285	1.33333	0.745356	2.25	1.01036
17	2	2	desserts	desserts5	desserts2	desserts4	desserts6	desserts1	desserts3	0	120	77	77	119	77	76	-1	0	-1	1.88462	0.933435	1.33333	0.596285	1.33333	0.745356	2.25	1.01036
17	2	1	Neg_emotion	Neg_emotion4	Neg_emotion5	Neg_emotion2	Neg_emotion6	Neg_emotion3	Neg_emotion1	0	118	76	74	119	77	76	1	1	2	1.88462	0.933435	1.33333	0.596285	1.33333	0.745356	2.25	1.01036
17	2	1	injeurd_peo	injeurd_peo4	injeurd_peo5	injeurd_peo3	injeurd_peo6	injeurd_peo1	injeurd_peo2	0	119	76	76	119	77	76	0	1	0	1.88462	0.933435	1.33333	0.596285	1.33333	0.745356	2.25	1.01036
17	2	2	sport	sport3	sport1	sport6	sport2	sport5	sport4	0	121	78	79	119	77	76	-2	-1	-3	1.88462	0.933435	1.33333	0.596285	1.33333	0.745356	2.25	1.01036
17	2	1	negative_situ	negative_situ1	negative_situ3	negative_situ4	negative_situ2	negative_situ5	negative_situ6	0	117	75	71	119	77	76	2	2	5	1.88462	0.933435	1.33333	0.596285	1.33333	0.745356	2.25	1.01036
17	2	1	old_peo	old_peo6	old_peo5	old_peo2	old_peo1	old_peo3	old_peo4	0	119	76	75	119	77	76	0	1	1	1.88462	0.933435	1.33333	0.596285	1.33333	0.745356	2.25	1.01036
17	2	1	Injured_animals	Injured_animals2	Injured_animals1	Injured_animals3	Injured_animals4	Injured_animals6	Injured_animals5	1	118	76	74	119	77	76	1	1	2	1.88462	0.933435	1.33333	0.596285	1.33333	0.745356	2.25	1.01036
17	2	1	Domestic_violence	Domestic_violence5	Domestic_violence6	Domestic_violence1	Domestic_violence4	Domestic_violence3	Domestic_violence2	2	116	74	70	119	77	76	3	3	6	1.88462	0.933435	1.33333	0.596285	1.33333	0.745356	2.25	1.01036
17	2	1	Environmental_pollution	Environmental_pollution6	Environmental_pollution5	Environmental_pollution2	Environmental_pollution4	Environmental_pollution1	Environmental_pollution3	1	119	76	75	119	77	76	0	1	1	1.88462	0.933435	1.33333	0.596285	1.33333	0.745356	2.25	1.01036
18	2	2	happy_ch	happy_ch6	happy_ch1	happy_ch2	happy_ch5	happy_ch3	happy_ch4	0	141	90	66	144	92	71	3	2	5	2.26923	1.12857	1.46667	0.718022	1	0	1.75	0.829156
18	2	1	negative_situ	negative_situ3	negative_situ6	negative_situ5	negative_situ2	negative_situ1	negative_situ4	0	142	91	68	144	92	71	2	1	3	2.26923	1.12857	1.46667	0.718022	1	0	1.75	0.829156
18	2	2	Baby	Baby6	Baby1	Baby3	Baby2	Baby4	Baby5	0	142	91	68	144	92	71	2	1	3	2.26923	1.12857	1.46667	0.718022	1	0	1.75	0.829156
18	2	1	Environmental_pollution	Environmental_pollution6	Environmental_pollution3	Environmental_pollution2	Environmental_pollution5	Environmental_pollution4	Environmental_pollution1	0	147	94	77	144	92	71	-3	-2	-6	2.26923	1.12857	1.46667	0.718022	1	0	1.75	0.829156
18	2	1	injeurd_peo	injeurd_peo3	injeurd_peo1	injeurd_peo4	injeurd_peo2	injeurd_peo5	injeurd_peo6	0	141	90	67	144	92	71	3	2	4	2.26923	1.12857	1.46667	0.718022	1	0	1.75	0.829156
18	2	1	old_peo	old_peo4	old_peo1	old_peo5	old_peo2	old_peo3	old_peo6	0	139	89	62	144	92	71	5	3	9	2.26923	1.12857	1.46667	0.718022	1	0	1.75	0.829156
18	2	2	pets	pets1	pets4	pets5	pets2	pets3	pets6	0	144	92	72	144	92	71	0	0	-1	2.26923	1.12857	1.46667	0.718022	1	0	1.75	0.829156
18	2	2	views	views6	views2	views3	views5	views1	views4	0	141	90	66	144	92	71	3	2	5	2.26923	1.12857	1.46667	0.718022	1	0	1.75	0.829156
18	2	1	Injured_animals	Injured_animals5	Injured_animals3	Injured_animals6	Injured_animals1	Injured_animals4	Injured_animals2	0	144	92	72	144	92	71	0	0	-1	2.26923	1.12857	1.46667	0.718022	1	0	1.75	0.829156
18	2	1	Domestic_violence	Domestic_violence5	Domestic_violence2	Domestic_violence1	Domestic_violence3	Domestic_violence6	Domestic_violence4	0	146	94	76	144	92	71	-2	-2	-5	2.26923	1.12857	1.46667	0.718022	1	0	1.75	0.829156
18	2	1	Neg_emotion	Neg_emotion5	Neg_emotion4	Neg_emotion6	Neg_emotion1	Neg_emotion3	Neg_emotion2	0	141	90	67	144	92	71	3	2	4	2.26923	1.12857	1.46667	0.718022	1	0	1.75	0.829156
18	2	1	injeurd_peo	injeurd_peo2	injeurd_peo6	injeurd_peo1	injeurd_peo5	injeurd_peo4	injeurd_peo3	0	142	91	68	144	92	71	2	1	3	2.26923	1.12857	1.46667	0.718022	1	0	1.75	0.829156
18	2	1	Injured_animals	Injured_animals2	Injured_animals6	Injured_animals1	Injured_animals3	Injured_animals4	Injured_animals5	0	144	92	71	144	92	71	0	0	0	2.26923	1.12857	1.46667	0.718022	1	0	1.75	0.829156
18	2	2	desserts	desserts4	desserts6	desserts5	desserts1	desserts2	desserts3	0	144	92	72	144	92	71	0	0	-1	2.26923	1.12857	1.46667	0.718022	1	0	1.75	0.829156
18	2	2	sport	sport4	sport6	sport5	sport3	sport2	sport1	0	140	90	64	144	92	71	4	2	7	2.26923	1.12857	1.46667	0.718022	1	0	1.75	0.829156
18	2	2	couples_inlove	couples_inlove6	couples_inlove2	couples_inlove3	couples_inlove5	couples_inlove4	couples_inlove1	0	141	90	67	144	92	71	3	2	4	2.26923	1.12857	1.46667	0.718022	1	0	1.75	0.829156
18	2	2	views	views3	views1	views2	views5	views4	views6	0	145	93	73	144	92	71	-1	-1	-2	2.26923	1.12857	1.46667	0.718022	1	0	1.75	0.829156
18	2	1	old_peo	old_peo3	old_peo6	old_peo5	old_peo2	old_peo4	old_peo1	0	146	94	75	144	92	71	-2	-2	-4	2.26923	1.12857	1.46667	0.718022	1	0	1.75	0.829156
18	2	1	negative_situ	negative_situ2	negative_situ6	negative_situ5	negative_situ1	negative_situ4	negative_situ3	0	143	92	70	144	92	71	1	0	1	2.26923	1.12857	1.46667	0.718022	1	0	1.75	0.829156
18	2	2	Baby	Baby6	Baby5	Baby2	Baby3	Baby4	Baby1	0	143	92	70	144	92	71	1	0	1	2.26923	1.12857	1.46667	0.718022	1	0	1.75	0.829156
18	2	1	Environmental_pollution	Environmental_pollution5	Environmental_pollution4	Environmental_pollution6	Environmental_pollution1	Environmental_pollution3	Environmental_pollution2	0	152	98	87	144	92	71	-8	-6	-16	2.26923	1.12857	1.46667	0.718022	1	0	1.75	0.829156
18	2	2	couples_inlove	couples_inlove3	couples_inlove5	couples_inlove6	couples_inlove4	couples_inlove2	couples_inlove1	0	142	91	68	144	92	71	2	1	3	2.26923	1.12857	1.46667	0.718022	1	0	1.75	0.829156
18	2	2	happy_ch	happy_ch3	happy_ch2	happy_ch6	happy_ch4	happy_ch5	happy_ch1	0	142	91	69	144	92	71	2	1	2	2.26923	1.12857	1.46667	0.718022	1	0	1.75	0.829156
18	2	2	pets	pets1	pets2	pets5	pets4	pets6	pets3	0	146	94	76	144	92	71	-2	-2	-5	2.26923	1.12857	1.46667	0.718022	1	0	1.75	0.829156
18	2	2	desserts	desserts1	desserts2	desserts6	desserts4	desserts5	desserts3	0	143	92	70	144	92	71	1	0	1	2.26923	1.12857	1.46667	0.718022	1	0	1.75	0.829156
18	2	1	Domestic_violence	Domestic_violence4	Domestic_violence6	Domestic_violence1	Domestic_violence3	Domestic_violence2	Domestic_violence5	0	150	96	83	144	92	71	-6	-4	-12	2.26923	1.12857	1.46667	0.718022	1	0	1.75	0.829156
18	2	2	sport	sport2	sport3	sport6	sport1	sport4	sport5	0	142	91	69	144	92	71	2	1	2	2.26923	1.12857	1.46667	0.718022	1	0	1.75	0.829156
18	2	1	Neg_emotion	Neg_emotion5	Neg_emotion4	Neg_emotion3	Neg_emotion6	Neg_emotion2	Neg_emotion1	0	144	92	71	144	92	71	0	0	0	2.26923	1.12857	1.46667	0.718022	1	0	1.75	0.829156
18	2	2	sport	sport6	sport2	sport1	sport4	sport3	sport5	0	141	90	67	144	92	71	3	2	4	2.26923	1.12857	1.46667	0.718022	1	0	1.75	0.829156
19	2	2	sport	sport1	sport6	sport5	sport4	sport2	sport3	0	121	78	67	121	78	66	0	0	-1	2.03846	1.58067	1.26667	0.679869	1.66667	0.745356	2	1.73205
19	2	2	views	views1	views3	views4	views5	views6	views2	1	119	76	62	121	78	66	2	2	4	2.03846	1.58067	1.26667	0.679869	1.66667	0.745356	2	1.73205
19	2	1	injeurd_peo	injeurd_peo4	injeurd_peo6	injeurd_peo3	injeurd_peo1	injeurd_peo2	injeurd_peo5	2	124	80	72	121	78	66	-3	-2	-6	2.03846	1.58067	1.26667	0.679869	1.66667	0.745356	2	1.73205
19	2	2	Baby	Baby5	Baby4	Baby2	Baby3	Baby1	Baby6	3	126	81	75	121	78	66	-5	-3	-9	2.03846	1.58067	1.26667	0.679869	1.66667	0.745356	2	1.73205
19	2	2	couples_inlove	couples_inlove4	couples_inlove6	couples_inlove5	couples_inlove2	couples_inlove3	couples_inlove1	3	118	76	61	121	78	66	3	2	5	2.03846	1.58067	1.26667	0.679869	1.66667	0.745356	2	1.73205
19	2	1	Environmental_pollution	Environmental_pollution4	Environmental_pollution6	Environmental_pollution2	Environmental_pollution5	Environmental_pollution1	Environmental_pollution3	3	119	76	63	121	78	66	2	2	3	2.03846	1.58067	1.26667	0.679869	1.66667	0.745356	2	1.73205
19	2	1	Domestic_violence	Domestic_violence6	Domestic_violence3	Domestic_violence5	Domestic_violence2	Domestic_violence4	Domestic_violence1	3	121	78	66	121	78	66	0	0	0	2.03846	1.58067	1.26667	0.679869	1.66667	0.745356	2	1.73205
19	2	2	desserts	desserts6	desserts2	desserts5	desserts4	desserts3	desserts1	4	121	78	67	121	78	66	0	0	-1	2.03846	1.58067	1.26667	0.679869	1.66667	0.745356	2	1.73205
19	2	1	negative_situ	negative_situ6	negative_situ5	negative_situ4	negative_situ3	negative_situ2	negative_situ1	4	119	76	62	121	78	66	2	2	4	2.03846	1.58067	1.26667	0.679869	1.66667	0.745356	2	1.73205
19	2	1	Injured_animals	Injured_animals3	Injured_animals1	Injured_animals5	Injured_animals6	Injured_animals2	Injured_animals4	4	118	76	60	121	78	66	3	2	6	2.03846	1.58067	1.26667	0.679869	1.66667	0.745356	2	1.73205
19	2	2	pets	pets2	pets6	pets5	pets1	pets4	pets3	4	118	76	61	121	78	66	3	2	5	2.03846	1.58067	1.26667	0.679869	1.66667	0.745356	2	1.73205
19	2	1	old_peo	old_peo4	old_peo5	old_peo3	old_peo6	old_peo1	old_peo2	3	121	78	67	121	78	66	0	0	-1	2.03846	1.58067	1.26667	0.679869	1.66667	0.745356	2	1.73205
19	2	1	Neg_emotion	Neg_emotion6	Neg_emotion4	Neg_emotion3	Neg_emotion5	Neg_emotion1	Neg_emotion2	4	118	76	60	121	78	66	3	2	6	2.03846	1.58067	1.26667	0.679869	1.66667	0.745356	2	1.73205
19	2	1	Domestic_violence	Domestic_violence5	Domestic_violence3	Domestic_violence2	Domestic_violence6	Domestic_violence1	Domestic_violence4	4	118	76	60	121	78	66	3	2	6	2.03846	1.58067	1.26667	0.679869	1.66667	0.745356	2	1.73205
19	2	1	Environmental_pollution	Environmental_pollution4	Environmental_pollution2	Environmental_pollution6	Environmental_pollution1	Environmental_pollution5	Environmental_pollution3	4	118	76	61	121	78	66	3	2	5	2.03846	1.58067	1.26667	0.679869	1.66667	0.745356	2	1.73205
19	2	2	happy_ch	happy_ch3	happy_ch2	happy_ch6	happy_ch5	happy_ch4	happy_ch1	5	125	80	73	121	78	66	-4	-2	-7	2.03846	1.58067	1.26667	0.679869	1.66667	0.745356	2	1.73205
19	2	2	Baby	Baby6	Baby3	Baby1	Baby2	Baby5	Baby4	4	118	76	61	121	78	66	3	2	5	2.03846	1.58067	1.26667	0.679869	1.66667	0.745356	2	1.73205
19	2	2	couples_inlove	couples_inlove5	couples_inlove1	couples_inlove3	couples_inlove2	couples_inlove4	couples_inlove6	4	118	76	60	121	78	66	3	2	6	2.03846	1.58067	1.26667	0.679869	1.66667	0.745356	2	1.73205
19	2	2	happy_ch	happy_ch6	happy_ch3	happy_ch2	happy_ch5	happy_ch4	happy_ch1	4	118	76	60	121	78	66	3	2	6	2.03846	1.58067	1.26667	0.679869	1.66667	0.745356	2	1.73205
19	2	2	desserts	desserts6	desserts2	desserts5	desserts4	desserts1	desserts3	4	115	74	56	121	78	66	6	4	10	2.03846	1.58067	1.26667	0.679869	1.66667	0.745356	2	1.73205
19	2	1	old_peo	old_peo5	old_peo6	old_peo4	old_peo3	old_peo2	old_peo1	4	118	76	61	121	78	66	3	2	5	2.03846	1.58067	1.26667	0.679869	1.66667	0.745356	2	1.73205
19	2	2	pets	pets2	pets5	pets3	pets6	pets4	pets1	4	127	81	77	121	78	66	-6	-3	-11	2.03846	1.58067	1.26667	0.679869	1.66667	0.745356	2	1.73205
19	2	1	Neg_emotion	Neg_emotion4	Neg_emotion3	Neg_emotion5	Neg_emotion1	Neg_emotion6	Neg_emotion2	4	117	75	59	121	78	66	4	3	7	2.03846	1.58067	1.26667	0.679869	1.66667	0.745356	2	1.73205
19	2	2	views	views5	views6	views3	views2	views4	views1	5	121	78	66	121	78	66	0	0	0	2.03846	1.58067	1.26667	0.679869	1.66667	0.745356	2	1.73205
19	2	2	sport	sport3	sport4	sport6	sport5	sport2	sport1	4	118	76	61	121	78	66	3	2	5	2.03846	1.58067	1.26667	0.679869	1.66667	0.745356	2	1.73205
19	2	1	injeurd_peo	injeurd_peo4	injeurd_peo6	injeurd_peo2	injeurd_peo3	injeurd_peo5	injeurd_peo1	3	120	77	64	121	78	66	1	1	2	2.03846	1.58067	1.26667	0.679869	1.66667	0.745356	2	1.73205
19	2	1	Injured_animals	Injured_animals4	Injured_animals1	Injured_animals2	Injured_animals3	Injured_animals6	Injured_animals5	4	119	76	63	121	78	66	2	2	3	2.03846	1.58067	1.26667	0.679869	1.66667	0.745356	2	1.73205
19	2	1	negative_situ	negative_situ5	negative_situ3	negative_situ4	negative_situ1	negative_situ2	negative_situ6	3	119	76	62	121	78	66	2	2	4	2.03846	1.58067	1.26667	0.679869	1.66667	0.745356	2	1.73205
19	2	2	sport	sport6	sport1	sport4	sport3	sport2	sport5	4	120	77	64	121	78	66	1	1	2	2.03846	1.58067	1.26667	0.679869	1.66667	0.745356	2	1.73205
20	2	2	happy_ch	happy_ch4	happy_ch1	happy_ch5	happy_ch3	happy_ch6	happy_ch2	1	110	70	71	110	70	72	0	0	1	2	0.877058	1.13333	0.339935	1.66667	0.471405	2.08333	1.03749
20	2	1	old_peo	old_peo5	old_peo1	old_peo4	old_peo2	old_peo6	old_peo3	5	122	78	93	110	70	72	-12	-8	-21	2	0.877058	1.13333	0.339935	1.66667	0.471405	2.08333	1.03749
20	2	2	couples_inlove	couples_inlove6	couples_inlove3	couples_inlove2	couples_inlove4	couples_inlove1	couples_inlove5	4	104	67	60	110	70	72	6	3	12	2	0.877058	1.13333	0.339935	1.66667	0.471405	2.08333	1.03749
20	2	2	views	views2	views3	views6	views5	views4	views1	2	108	69	68	110	70	72	2	1	4	2	0.877058	1.13333	0.339935	1.66667	0.471405	2.08333	1.03749
20	2	2	sport	sport2	sport5	sport4	sport6	sport3	sport1	4	111	71	73	110	70	72	-1	-1	-1	2	0.877058	1.13333	0.339935	1.66667	0.471405	2.08333	1.03749
20	2	1	Environmental_pollution	Environmental_pollution6	Environmental_pollution5	Environmental_pollution3	Environmental_pollution4	Environmental_pollution1	Environmental_pollution2	5	110	70	72	110	70	72	0	0	0	2	0.877058	1.13333	0.339935	1.66667	0.471405	2.08333	1.03749
20	2	2	Baby	Baby2	Baby1	Baby3	Baby5	Baby4	Baby6	6	114	73	80	110	70	72	-4	-3	-8	2	0.877058	1.13333	0.339935	1.66667	0.471405	2.08333	1.03749
20	2	2	desserts	desserts2	desserts1	desserts3	desserts6	desserts4	desserts5	4	119	76	88	110	70	72	-9	-6	-16	2	0.877058	1.13333	0.339935	1.66667	0.471405	2.08333	1.03749
20	2	2	pets	pets4	pets1	pets6	pets5	pets3	pets2	5	108	69	68	110	70	72	2	1	4	2	0.877058	1.13333	0.339935	1.66667	0.471405	2.08333	1.03749
20	2	2	views	views4	views5	views6	views3	views2	views1	1	106	68	64	110	70	72	4	2	8	2	0.877058	1.13333	0.339935	1.66667	0.471405	2.08333	1.03749
20	2	1	injeurd_peo	injeurd_peo2	injeurd_peo5	injeurd_peo4	injeurd_peo1	injeurd_peo6	injeurd_peo3	6	148	95	142	110	70	72	-38	-25	-70	2	0.877058	1.13333	0.339935	1.66667	0.471405	2.08333	1.03749
20	2	2	desserts	desserts1	desserts2	desserts6	desserts5	desserts3	desserts4	3	128	82	105	110	70	72	-18	-12	-33	2	0.877058	1.13333	0.339935	1.66667	0.471405	2.08333	1.03749
20	2	1	Neg_emotion	Neg_emotion6	Neg_emotion2	Neg_emotion1	Neg_emotion3	Neg_emotion4	Neg_emotion5	5	112	72	76	110	70	72	-2	-2	-4	2	0.877058	1.13333	0.339935	1.66667	0.471405	2.08333	1.03749
20	2	2	Baby	Baby2	Baby1	Baby3	Baby6	Baby4	Baby5	6	109	70	70	110	70	72	1	0	2	2	0.877058	1.13333	0.339935	1.66667	0.471405	2.08333	1.03749
20	2	1	Injured_animals	Injured_animals1	Injured_animals6	Injured_animals3	Injured_animals4	Injured_animals2	Injured_animals5	6	120	77	91	110	70	72	-10	-7	-19	2	0.877058	1.13333	0.339935	1.66667	0.471405	2.08333	1.03749
20	2	2	sport	sport5	sport1	sport2	sport3	sport4	sport6	4	132	85	112	110	70	72	-22	-15	-40	2	0.877058	1.13333	0.339935	1.66667	0.471405	2.08333	1.03749
20	2	2	couples_inlove	couples_inlove5	couples_inlove2	couples_inlove4	couples_inlove3	couples_inlove1	couples_inlove6	4	139	89	126	110	70	72	-29	-19	-54	2	0.877058	1.13333	0.339935	1.66667	0.471405	2.08333	1.03749
20	2	1	negative_situ	negative_situ3	negative_situ5	negative_situ2	negative_situ6	negative_situ1	negative_situ4	3	130	83	109	110	70	72	-20	-13	-37	2	0.877058	1.13333	0.339935	1.66667	0.471405	2.08333	1.03749
20	2	1	Domestic_violence	Domestic_violence4	Domestic_violence5	Domestic_violence6	Domestic_violence1	Domestic_violence2	Domestic_violence3	6	113	72	78	110	70	72	-3	-2	-6	2	0.877058	1.13333	0.339935	1.66667	0.471405	2.08333	1.03749
20	2	1	Domestic_violence	Domestic_violence4	Domestic_violence1	Domestic_violence2	Domestic_violence3	Domestic_violence6	Domestic_violence5	6	123	79	95	110	70	72	-13	-9	-23	2	0.877058	1.13333	0.339935	1.66667	0.471405	2.08333	1.03749
20	2	2	happy_ch	happy_ch1	happy_ch3	happy_ch2	happy_ch6	happy_ch4	happy_ch5	4	119	76	89	110	70	72	-9	-6	-17	2	0.877058	1.13333	0.339935	1.66667	0.471405	2.08333	1.03749
20	2	1	negative_situ	negative_situ3	negative_situ2	negative_situ4	negative_situ1	negative_situ6	negative_situ5	5	120	77	91	110	70	72	-10	-7	-19	2	0.877058	1.13333	0.339935	1.66667	0.471405	2.08333	1.03749
20	2	1	Environmental_pollution	Environmental_pollution4	Environmental_pollution1	Environmental_pollution6	Environmental_pollution3	Environmental_pollution2	Environmental_pollution5	5	126	81	102	110	70	72	-16	-11	-30	2	0.877058	1.13333	0.339935	1.66667	0.471405	2.08333	1.03749
20	2	2	pets	pets5	pets1	pets3	pets4	pets2	pets6	4	117	75	84	110	70	72	-7	-5	-12	2	0.877058	1.13333	0.339935	1.66667	0.471405	2.08333	1.03749
20	2	2	views	views1	views6	views4	views5	views3	views2	2	135	87	118	110	70	72	-25	-17	-46	2	0.877058	1.13333	0.339935	1.66667	0.471405	2.08333	1.03749
20	2	1	Injured_animals	Injured_animals1	Injured_animals4	Injured_animals6	Injured_animals3	Injured_animals5	Injured_animals2	6	126	81	101	110	70	72	-16	-11	-29	2	0.877058	1.13333	0.339935	1.66667	0.471405	2.08333	1.03749
20	2	1	injeurd_peo	injeurd_peo4	injeurd_peo6	injeurd_peo1	injeurd_peo2	injeurd_peo5	injeurd_peo3	6	113	72	77	110	70	72	-3	-2	-5	2	0.877058	1.13333	0.339935	1.66667	0.471405	2.08333	1.03749
20	2	1	old_peo	old_peo5	old_peo3	old_peo2	old_peo6	old_peo4	old_peo1	7	116	74	82	110	70	72	-6	-4	-10	2	0.877058	1.13333	0.339935	1.66667	0.471405	2.08333	1.03749
20	2	1	Neg_emotion	Neg_emotion6	Neg_emotion5	Neg_emotion2	Neg_emotion1	Neg_emotion3	Neg_emotion4	5	118	76	87	110	70	72	-8	-6	-15	2	0.877058	1.13333	0.339935	1.66667	0.471405	2.08333	1.03749
21	1	2	sport	sport2	sport3	sport1	sport6	sport4	sport5	0	124	80	74	120	77	66	-4	-3	-8	2.73077	1.05822	1	0	1	0	2.58333	0.953794
21	1	2	happy_ch	happy_ch6	happy_ch2	happy_ch4	happy_ch5	happy_ch3	happy_ch1	0	126	81	77	120	77	66	-6	-4	-11	2.73077	1.05822	1	0	1	0	2.58333	0.953794
21	1	1	Neg_emotion	Neg_emotion1	Neg_emotion3	Neg_emotion5	Neg_emotion4	Neg_emotion2	Neg_emotion6	0	114	73	56	120	77	66	6	4	10	2.73077	1.05822	1	0	1	0	2.58333	0.953794
21	1	2	Baby	Baby2	Baby6	Baby4	Baby3	Baby1	Baby5	0	118	76	62	120	77	66	2	1	4	2.73077	1.05822	1	0	1	0	2.58333	0.953794
21	1	2	couples_inlove	couples_inlove5	couples_inlove6	couples_inlove2	couples_inlove1	couples_inlove3	couples_inlove4	0	118	76	62	120	77	66	2	1	4	2.73077	1.05822	1	0	1	0	2.58333	0.953794
21	1	1	Injured_animals	Injured_animals4	Injured_animals3	Injured_animals6	Injured_animals2	Injured_animals1	Injured_animals5	1	117	75	60	120	77	66	3	2	6	2.73077	1.05822	1	0	1	0	2.58333	0.953794
21	1	2	desserts	desserts1	desserts6	desserts5	desserts4	desserts2	desserts3	0	119	76	65	120	77	66	1	1	1	2.73077	1.05822	1	0	1	0	2.58333	0.953794
21	1	2	pets	pets2	pets3	pets5	pets1	pets6	pets4	0	118	76	62	120	77	66	2	1	4	2.73077	1.05822	1	0	1	0	2.58333	0.953794
21	1	2	views	views4	views2	views5	views6	views3	views1	0	119	76	64	120	77	66	1	1	2	2.73077	1.05822	1	0	1	0	2.58333	0.953794
21	1	2	desserts	desserts5	desserts1	desserts6	desserts4	desserts3	desserts2	0	121	78	68	120	77	66	-1	-1	-2	2.73077	1.05822	1	0	1	0	2.58333	0.953794
21	1	1	injeurd_peo	injeurd_peo2	injeurd_peo5	injeurd_peo4	injeurd_peo1	injeurd_peo3	injeurd_peo6	2	113	72	53	120	77	66	7	5	13	2.73077	1.05822	1	0	1	0	2.58333	0.953794
21	1	2	sport	sport5	sport6	sport2	sport3	sport1	sport4	0	123	79	72	120	77	66	-3	-2	-6	2.73077	1.05822	1	0	1	0	2.58333	0.953794
21	1	2	happy_ch	happy_ch4	happy_ch1	happy_ch3	happy_ch5	happy_ch2	happy_ch6	0	113	72	54	120	77	66	7	5	12	2.73077	1.05822	1	0	1	0	2.58333	0.953794
21	1	1	negative_situ	negative_situ1	negative_situ2	negative_situ6	negative_situ5	negative_situ4	negative_situ3	0	118	76	62	120	77	66	2	1	4	2.73077	1.05822	1	0	1	0	2.58333	0.953794
21	1	1	old_peo	old_peo4	old_peo6	old_peo1	old_peo3	old_peo2	old_peo5	1	112	72	51	120	77	66	8	5	15	2.73077	1.05822	1	0	1	0	2.58333	0.953794
21	1	2	pets	pets4	pets6	pets2	pets1	pets5	pets3	0	114	73	55	120	77	66	6	4	11	2.73077	1.05822	1	0	1	0	2.58333	0.953794
21	1	1	Domestic_violence	Domestic_violence4	Domestic_violence5	Domestic_violence6	Domestic_violence2	Domestic_violence1	Domestic_violence3	1	113	72	54	120	77	66	7	5	12	2.73077	1.05822	1	0	1	0	2.58333	0.953794
21	1	1	Environmental_pollution	Environmental_pollution5	Environmental_pollution4	Environmental_pollution1	Environmental_pollution6	Environmental_pollution3	Environmental_pollution2	1	122	78	70	120	77	66	-2	-1	-4	2.73077	1.05822	1	0	1	0	2.58333	0.953794
21	1	1	old_peo	old_peo4	old_peo2	old_peo5	old_peo1	old_peo3	old_peo6	1	116	74	59	120	77	66	4	3	7	2.73077	1.05822	1	0	1	0	2.58333	0.953794
21	1	1	Injured_animals	Injured_animals3	Injured_animals2	Injured_animals1	Injured_animals4	Injured_animals6	Injured_animals5	1	115	74	57	120	77	66	5	3	9	2.73077	1.05822	1	0	1	0	2.58333	0.953794
21	1	1	injeurd_peo	injeurd_peo1	injeurd_peo6	injeurd_peo4	injeurd_peo2	injeurd_peo3	injeurd_peo5	1	113	72	54	120	77	66	7	5	12	2.73077	1.05822	1	0	1	0	2.58333	0.953794
21	1	2	Baby	Baby5	Baby4	Baby6	Baby3	Baby2	Baby1	0	117	75	60	120	77	66	3	2	6	2.73077	1.05822	1	0	1	0	2.58333	0.953794
21	1	2	couples_inlove	couples_inlove2	couples_inlove3	couples_inlove6	couples_inlove5	couples_inlove4	couples_inlove1	0	129	83	82	120	77	66	-9	-6	-16	2.73077	1.05822	1	0	1	0	2.58333	0.953794
21	1	1	Neg_emotion	Neg_emotion3	Neg_emotion1	Neg_emotion6	Neg_emotion5	Neg_emotion2	Neg_emotion4	0	113	72	54	120	77	66	7	5	12	2.73077	1.05822	1	0	1	0	2.58333	0.953794
21	1	1	negative_situ	negative_situ2	negative_situ3	negative_situ5	negative_situ4	negative_situ6	negative_situ1	0	118	76	62	120	77	66	2	1	4	2.73077	1.05822	1	0	1	0	2.58333	0.953794
21	1	1	Domestic_violence	Domestic_violence1	Domestic_violence2	Domestic_violence3	Domestic_violence5	Domestic_violence4	Domestic_violence6	2	114	73	55	120	77	66	6	4	11	2.73077	1.05822	1	0	1	0	2.58333	0.953794
21	1	2	views	views5	views6	views4	views3	views1	views2	0	117	75	60	120	77	66	3	2	6	2.73077	1.05822	1	0	1	0	2.58333	0.953794
21	1	1	Environmental_pollution	Environmental_pollution5	Environmental_pollution6	Environmental_pollution4	Environmental_pollution2	Environmental_pollution3	Environmental_pollution1	1	114	73	55	120	77	66	6	4	11	2.73077	1.05822	1	0	1	0	2.58333	0.953794
21	1	2	happy_ch	happy_ch5	happy_ch3	happy_ch6	happy_ch4	happy_ch1	happy_ch2	0	123	79	71	120	77	66	-3	-2	-5	2.73077	1.05822	1	0	1	0	2.58333	0.953794
22	1	2	Baby	Baby4	Baby5	Baby1	Baby2	Baby6	Baby3	1	112	72	65	116	75	72	4	3	7	2.30769	0.666173	1.8	0.4	2	0	2.25	0.721688
22	1	1	old_peo	old_peo4	old_peo3	old_peo5	old_peo1	old_peo6	old_peo2	2	111	71	62	116	75	72	5	4	10	2.30769	0.666173	1.8	0.4	2	0	2.25	0.721688
22	1	1	Neg_emotion	Neg_emotion5	Neg_emotion2	Neg_emotion4	Neg_emotion3	Neg_emotion6	Neg_emotion1	1	113	72	67	116	75	72	3	3	5	2.30769	0.666173	1.8	0.4	2	0	2.25	0.721688
22	1	1	Injured_animals	Injured_animals5	Injured_animals3	Injured_animals2	Injured_animals1	Injured_animals6	Injured_animals4	2	109	70	58	116	75	72	7	5	14	2.30769	0.666173	1.8	0.4	2	0	2.25	0.721688
22	1	2	views	views6	views2	views1	views5	views3	views4	2	112	72	65	116	75	72	4	3	7	2.30769	0.666173	1.8	0.4	2	0	2.25	0.721688
22	1	2	couples_inlove	couples_inlove2	couples_inlove1	couples_inlove3	couples_inlove6	couples_inlove5	couples_inlove4	1	111	71	62	116	75	72	5	4	10	2.30769	0.666173	1.8	0.4	2	0	2.25	0.721688
22	1	1	injeurd_peo	injeurd_peo2	injeurd_peo3	injeurd_peo5	injeurd_peo4	injeurd_peo1	injeurd_peo6	3	113	72	66	116	75	72	3	3	6	2.30769	0.666173	1.8	0.4	2	0	2.25	0.721688
22	1	1	Environmental_pollution	Environmental_pollution6	Environmental_pollution5	Environmental_pollution4	Environmental_pollution3	Environmental_pollution1	Environmental_pollution2	1	114	73	68	116	75	72	2	2	4	2.30769	0.666173	1.8	0.4	2	0	2.25	0.721688
22	1	2	sport	sport2	sport6	sport3	sport4	sport5	sport1	1	113	72	66	116	75	72	3	3	6	2.30769	0.666173	1.8	0.4	2	0	2.25	0.721688
22	1	1	Domestic_violence	Domestic_violence5	Domestic_violence2	Domestic_violence3	Domestic_violence6	Domestic_violence4	Domestic_violence1	2	112	72	64	116	75	72	4	3	8	2.30769	0.666173	1.8	0.4	2	0	2.25	0.721688
22	1	1	negative_situ	negative_situ4	negative_situ3	negative_situ6	negative_situ2	negative_situ5	negative_situ1	1	113	72	67	116	75	72	3	3	5	2.30769	0.666173	1.8	0.4	2	0	2.25	0.721688
22	1	2	happy_ch	happy_ch2	happy_ch1	happy_ch3	happy_ch4	happy_ch5	happy_ch6	2	111	71	63	116	75	72	5	4	9	2.30769	0.666173	1.8	0.4	2	0	2.25	0.721688
22	1	1	injeurd_peo	injeurd_peo6	injeurd_peo4	injeurd_peo2	injeurd_peo5	injeurd_peo3	injeurd_peo1	2	112	72	65	116	75	72	4	3	7	2.30769	0.666173	1.8	0.4	2	0	2.25	0.721688
22	1	2	pets	pets4	pets3	pets6	pets1	pets5	pets2	2	111	71	62	116	75	72	5	4	10	2.30769	0.666173	1.8	0.4	2	0	2.25	0.721688
22	1	2	desserts	desserts3	desserts5	desserts4	desserts2	desserts1	desserts6	1	114	73	69	116	75	72	2	2	3	2.30769	0.666173	1.8	0.4	2	0	2.25	0.721688
22	1	2	Baby	Baby1	Baby6	Baby3	Baby4	Baby2	Baby5	1	110	70	61	116	75	72	6	5	11	2.30769	0.666173	1.8	0.4	2	0	2.25	0.721688
22	1	2	desserts	desserts2	desserts4	desserts5	desserts6	desserts3	desserts1	0	107	69	56	116	75	72	9	6	16	2.30769	0.666173	1.8	0.4	2	0	2.25	0.721688
22	1	1	Neg_emotion	Neg_emotion1	Neg_emotion4	Neg_emotion6	Neg_emotion5	Neg_emotion2	Neg_emotion3	1	109	70	59	116	75	72	7	5	13	2.30769	0.666173	1.8	0.4	2	0	2.25	0.721688
22	1	2	happy_ch	happy_ch6	happy_ch4	happy_ch5	happy_ch2	happy_ch1	happy_ch3	1	112	72	64	116	75	72	4	3	8	2.30769	0.666173	1.8	0.4	2	0	2.25	0.721688
22	1	1	Environmental_pollution	Environmental_pollution4	Environmental_pollution2	Environmental_pollution1	Environmental_pollution6	Environmental_pollution5	Environmental_pollution3	0	112	72	64	116	75	72	4	3	8	2.30769	0.666173	1.8	0.4	2	0	2.25	0.721688
22	1	2	views	views4	views2	views5	views6	views1	views3	1	114	73	68	116	75	72	2	2	4	2.30769	0.666173	1.8	0.4	2	0	2.25	0.721688
22	1	2	pets	pets5	pets2	pets4	pets3	pets1	pets6	1	112	72	65	116	75	72	4	3	7	2.30769	0.666173	1.8	0.4	2	0	2.25	0.721688
22	1	2	sport	sport4	sport1	sport6	sport2	sport3	sport5	0	113	72	66	116	75	72	3	3	6	2.30769	0.666173	1.8	0.4	2	0	2.25	0.721688
22	1	2	couples_inlove	couples_inlove6	couples_inlove2	couples_inlove4	couples_inlove5	couples_inlove1	couples_inlove3	0	111	71	62	116	75	72	5	4	10	2.30769	0.666173	1.8	0.4	2	0	2.25	0.721688
22	1	1	Domestic_violence	Domestic_violence1	Domestic_violence4	Domestic_violence5	Domestic_violence6	Domestic_violence3	Domestic_violence2	0	109	70	59	116	75	72	7	5	13	2.30769	0.666173	1.8	0.4	2	0	2.25	0.721688
22	1	2	sport	sport1	sport3	sport5	sport2	sport4	sport6	0	111	71	62	116	75	72	5	4	10	2.30769	0.666173	1.8	0.4	2	0	2.25	0.721688
22	1	1	negative_situ	negative_situ2	negative_situ3	negative_situ5	negative_situ4	negative_situ6	negative_situ1	1	110	70	61	116	75	72	6	5	11	2.30769	0.666173	1.8	0.4	2	0	2.25	0.721688
22	1	1	Injured_animals	Injured_animals3	Injured_animals2	Injured_animals5	Injured_animals1	Injured_animals4	Injured_animals6	2	111	71	63	116	75	72	5	4	9	2.30769	0.666173	1.8	0.4	2	0	2.25	0.721688
22	1	1	old_peo	old_peo4	old_peo3	old_peo5	old_peo6	old_peo1	old_peo2	2	112	72	65	116	75	72	4	3	7	2.30769	0.666173	1.8	0.4	2	0	2.25	0.721688
23	1	2	sport	sport5	sport6	sport1	sport3	sport4	sport2	3	122	78	70	122	78	70	0	0	0	1.92308	0.957685	1.86667	0.805536	1.33333	0.471405	2	1
23	1	2	couples_inlove	couples_inlove3	couples_inlove1	couples_inlove2	couples_inlove5	couples_inlove4	couples_inlove6	5	121	78	69	122	78	70	1	0	1	1.92308	0.957685	1.86667	0.805536	1.33333	0.471405	2	1
23	1	1	old_peo	old_peo4	old_peo5	old_peo1	old_peo6	old_peo2	old_peo3	6	122	78	70	122	78	70	0	0	0	1.92308	0.957685	1.86667	0.805536	1.33333	0.471405	2	1
23	1	1	negative_situ	negative_situ4	negative_situ3	negative_situ5	negative_situ2	negative_situ6	negative_situ1	6	120	77	67	122	78	70	2	1	3	1.92308	0.957685	1.86667	0.805536	1.33333	0.471405	2	1
23	1	1	Injured_animals	Injured_animals5	Injured_animals4	Injured_animals6	Injured_animals2	Injured_animals1	Injured_animals3	7	118	76	62	122	78	70	4	2	8	1.92308	0.957685	1.86667	0.805536	1.33333	0.471405	2	1
23	1	1	Environmental_pollution	Environmental_pollution3	Environmental_pollution4	Environmental_pollution1	Environmental_pollution5	Environmental_pollution6	Environmental_pollution2	3	124	80	73	122	78	70	-2	-2	-3	1.92308	0.957685	1.86667	0.805536	1.33333	0.471405	2	1
23	1	2	desserts	desserts4	desserts6	desserts2	desserts1	desserts5	desserts3	5	119	76	65	122	78	70	3	2	5	1.92308	0.957685	1.86667	0.805536	1.33333	0.471405	2	1
23	1	2	pets	pets2	pets4	pets6	pets3	pets5	pets1	7	121	78	69	122	78	70	1	0	1	1.92308	0.957685	1.86667	0.805536	1.33333	0.471405	2	1
23	1	2	views	views3	views5	views6	views4	views2	views1	6	121	78	69	122	78	70	1	0	1	1.92308	0.957685	1.86667	0.805536	1.33333	0.471405	2	1
23	1	1	Neg_emotion	Neg_emotion4	Neg_emotion6	Neg_emotion1	Neg_emotion2	Neg_emotion3	Neg_emotion5	7	123	79	71	122	78	70	-1	-1	-1	1.92308	0.957685	1.86667	0.805536	1.33333	0.471405	2	1
23	1	2	Baby	Baby6	Baby2	Baby1	Baby5	Baby3	Baby4	6	122	78	70	122	78	70	0	0	0	1.92308	0.957685	1.86667	0.805536	1.33333	0.471405	2	1
23	1	2	happy_ch	happy_ch5	happy_ch6	happy_ch1	happy_ch4	happy_ch2	happy_ch3	3	125	80	75	122	78	70	-3	-2	-5	1.92308	0.957685	1.86667	0.805536	1.33333	0.471405	2	1
23	1	2	couples_inlove	couples_inlove1	couples_inlove4	couples_inlove2	couples_inlove5	couples_inlove3	couples_inlove6	3	121	78	69	122	78	70	1	0	1	1.92308	0.957685	1.86667	0.805536	1.33333	0.471405	2	1
23	1	2	sport	sport3	sport2	sport4	sport6	sport1	sport5	6	122	78	70	122	78	70	0	0	0	1.92308	0.957685	1.86667	0.805536	1.33333	0.471405	2	1
23	1	1	Domestic_violence	Domestic_violence1	Domestic_violence5	Domestic_violence3	Domestic_violence4	Domestic_violence6	Domestic_violence2	5	118	76	63	122	78	70	4	2	7	1.92308	0.957685	1.86667	0.805536	1.33333	0.471405	2	1
23	1	1	injeurd_peo	injeurd_peo5	injeurd_peo3	injeurd_peo1	injeurd_peo4	injeurd_peo2	injeurd_peo6	7	120	77	67	122	78	70	2	1	3	1.92308	0.957685	1.86667	0.805536	1.33333	0.471405	2	1
23	1	2	desserts	desserts6	desserts4	desserts3	desserts2	desserts1	desserts5	5	121	78	69	122	78	70	1	0	1	1.92308	0.957685	1.86667	0.805536	1.33333	0.471405	2	1
23	1	2	views	views6	views3	views4	views1	views2	views5	6	121	78	69	122	78	70	1	0	1	1.92308	0.957685	1.86667	0.805536	1.33333	0.471405	2	1
23	1	2	Baby	Baby5	Baby6	Baby3	Baby2	Baby1	Baby4	6	121	78	69	122	78	70	1	0	1	1.92308	0.957685	1.86667	0.805536	1.33333	0.471405	2	1
23	1	1	injeurd_peo	injeurd_peo6	injeurd_peo1	injeurd_peo5	injeurd_peo3	injeurd_peo2	injeurd_peo4	7	124	80	74	122	78	70	-2	-2	-4	1.92308	0.957685	1.86667	0.805536	1.33333	0.471405	2	1
23	1	2	happy_ch	happy_ch1	happy_ch5	happy_ch4	happy_ch6	happy_ch3	happy_ch2	3	123	79	72	122	78	70	-1	-1	-2	1.92308	0.957685	1.86667	0.805536	1.33333	0.471405	2	1
23	1	1	Injured_animals	Injured_animals3	Injured_animals1	Injured_animals2	Injured_animals5	Injured_animals4	Injured_animals6	7	121	78	68	122	78	70	1	0	2	1.92308	0.957685	1.86667	0.805536	1.33333	0.471405	2	1
23	1	1	negative_situ	negative_situ6	negative_situ1	negative_situ5	negative_situ2	negative_situ4	negative_situ3	5	118	76	63	122	78	70	4	2	7	1.92308	0.957685	1.86667	0.805536	1.33333	0.471405	2	1
23	1	1	Environmental_pollution	Environmental_pollution1	Environmental_pollution6	Environmental_pollution2	Environmental_pollution3	Environmental_pollution4	Environmental_pollution5	4	120	77	66	122	78	70	2	1	4	1.92308	0.957685	1.86667	0.805536	1.33333	0.471405	2	1
23	1	1	old_peo	old_peo3	old_peo1	old_peo5	old_peo2	old_peo4	old_peo6	5	119	76	65	122	78	70	3	2	5	1.92308	0.957685	1.86667	0.805536	1.33333	0.471405	2	1
23	1	2	pets	pets3	pets6	pets1	pets4	pets5	pets2	4	123	79	71	122	78	70	-1	-1	-1	1.92308	0.957685	1.86667	0.805536	1.33333	0.471405	2	1
23	1	1	Domestic_violence	Domestic_violence1	Domestic_violence6	Domestic_violence5	Domestic_violence3	Domestic_violence2	Domestic_violence4	7	119	76	65	122	78	70	3	2	5	1.92308	0.957685	1.86667	0.805536	1.33333	0.471405	2	1
23	1	2	couples_inlove	couples_inlove4	couples_inlove5	couples_inlove2	couples_inlove3	couples_inlove6	couples_inlove1	4	122	78	70	122	78	70	0	0	0	1.92308	0.957685	1.86667	0.805536	1.33333	0.471405	2	1
23	1	1	Neg_emotion	Neg_emotion3	Neg_emotion1	Neg_emotion6	Neg_emotion4	Neg_emotion5	Neg_emotion2	3	123	79	71	122	78	70	-1	-1	-1	1.92308	0.957685	1.86667	0.805536	1.33333	0.471405	2	1
24	1	2	couples_inlove	couples_inlove1	couples_inlove4	couples_inlove5	couples_inlove2	couples_inlove6	couples_inlove3	3	110	70	52	113	72	57	3	2	5	3.73077	1.09396	1.8	0.748331	1.83333	0.372678	4.33333	0.745356
24	1	1	injeurd_peo	injeurd_peo2	injeurd_peo4	injeurd_peo5	injeurd_peo1	injeurd_peo3	injeurd_peo6	3	111	71	54	113	72	57	2	1	3	3.73077	1.09396	1.8	0.748331	1.83333	0.372678	4.33333	0.745356
24	1	1	Domestic_violence	Domestic_violence2	Domestic_violence5	Domestic_violence1	Domestic_violence3	Domestic_violence6	Domestic_violence4	4	111	71	54	113	72	57	2	1	3	3.73077	1.09396	1.8	0.748331	1.83333	0.372678	4.33333	0.745356
24	1	1	Neg_emotion	Neg_emotion6	Neg_emotion1	Neg_emotion2	Neg_emotion4	Neg_emotion3	Neg_emotion5	4	111	71	53	113	72	57	2	1	4	3.73077	1.09396	1.8	0.748331	1.83333	0.372678	4.33333	0.745356
24	1	1	negative_situ	negative_situ4	negative_situ5	negative_situ1	negative_situ2	negative_situ3	negative_situ6	5	112	72	56	113	72	57	1	0	1	3.73077	1.09396	1.8	0.748331	1.83333	0.372678	4.33333	0.745356
24	1	1	Injured_animals	Injured_animals6	Injured_animals4	Injured_animals5	Injured_animals2	Injured_animals3	Injured_animals1	3	111	71	53	113	72	57	2	1	4	3.73077	1.09396	1.8	0.748331	1.83333	0.372678	4.33333	0.745356
24	1	2	sport	sport2	sport1	sport6	sport4	sport3	sport5	2	111	71	54	113	72	57	2	1	3	3.73077	1.09396	1.8	0.748331	1.83333	0.372678	4.33333	0.745356
24	1	1	Environmental_pollution	Environmental_pollution6	Environmental_pollution2	Environmental_pollution5	Environmental_pollution1	Environmental_pollution4	Environmental_pollution3	5	112	72	55	113	72	57	1	0	2	3.73077	1.09396	1.8	0.748331	1.83333	0.372678	4.33333	0.745356
24	1	2	happy_ch	happy_ch1	happy_ch5	happy_ch3	happy_ch4	happy_ch2	happy_ch6	5	114	73	59	113	72	57	-1	-1	-2	3.73077	1.09396	1.8	0.748331	1.83333	0.372678	4.33333	0.745356
24	1	1	old_peo	old_peo5	old_peo1	old_peo6	old_peo3	old_peo2	old_peo4	4	111	71	53	113	72	57	2	1	4	3.73077	1.09396	1.8	0.748331	1.83333	0.372678	4.33333	0.745356
24	1	2	Baby	Baby3	Baby6	Baby2	Baby1	Baby4	Baby5	5	111	71	54	113	72	57	2	1	3	3.73077	1.09396	1.8	0.748331	1.83333	0.372678	4.33333	0.745356
24	1	2	desserts	desserts1	desserts4	desserts6	desserts2	desserts3	desserts5	5	110	70	52	113	72	57	3	2	5	3.73077	1.09396	1.8	0.748331	1.83333	0.372678	4.33333	0.745356
24	1	1	Neg_emotion	Neg_emotion2	Neg_emotion4	Neg_emotion1	Neg_emotion3	Neg_emotion5	Neg_emotion6	2	110	70	52	113	72	57	3	2	5	3.73077	1.09396	1.8	0.748331	1.83333	0.372678	4.33333	0.745356
24	1	2	pets	pets6	pets5	pets2	pets3	pets1	pets4	3	112	72	56	113	72	57	1	0	1	3.73077	1.09396	1.8	0.748331	1.83333	0.372678	4.33333	0.745356
24	1	1	old_peo	old_peo3	old_peo6	old_peo2	old_peo4	old_peo5	old_peo1	2	112	72	56	113	72	57	1	0	1	3.73077	1.09396	1.8	0.748331	1.83333	0.372678	4.33333	0.745356
24	1	2	views	views3	views4	views6	views5	views2	views1	3	112	72	55	113	72	57	1	0	2	3.73077	1.09396	1.8	0.748331	1.83333	0.372678	4.33333	0.745356
24	1	1	Environmental_pollution	Environmental_pollution2	Environmental_pollution1	Environmental_pollution6	Environmental_pollution5	Environmental_pollution4	Environmental_pollution3	4	111	71	53	113	72	57	2	1	4	3.73077	1.09396	1.8	0.748331	1.83333	0.372678	4.33333	0.745356
24	1	1	Domestic_violence	Domestic_violence5	Domestic_violence3	Domestic_violence2	Domestic_violence1	Domestic_violence4	Domestic_violence6	4	111	71	53	113	72	57	2	1	4	3.73077	1.09396	1.8	0.748331	1.83333	0.372678	4.33333	0.745356
24	1	1	Injured_animals	Injured_animals6	Injured_animals2	Injured_animals4	Injured_animals1	Injured_animals3	Injured_animals5	5	111	71	53	113	72	57	2	1	4	3.73077	1.09396	1.8	0.748331	1.83333	0.372678	4.33333	0.745356
24	1	2	desserts	desserts4	desserts5	desserts2	desserts6	desserts1	desserts3	2	110	70	52	113	72	57	3	2	5	3.73077	1.09396	1.8	0.748331	1.83333	0.372678	4.33333	0.745356
24	1	2	couples_inlove	couples_inlove3	couples_inlove5	couples_inlove4	couples_inlove1	couples_inlove2	couples_inlove6	4	109	70	49	113	72	57	4	2	8	3.73077	1.09396	1.8	0.748331	1.83333	0.372678	4.33333	0.745356
24	1	1	negative_situ	negative_situ3	negative_situ4	negative_situ5	negative_situ6	negative_situ1	negative_situ2	3	112	72	55	113	72	57	1	0	2	3.73077	1.09396	1.8	0.748331	1.83333	0.372678	4.33333	0.745356
24	1	2	pets	pets3	pets4	pets5	pets6	pets2	pets1	4	111	71	53	113	72	57	2	1	4	3.73077	1.09396	1.8	0.748331	1.83333	0.372678	4.33333	0.745356
24	1	2	sport	sport1	sport2	sport6	sport4	sport3	sport5	3	111	71	54	113	72	57	2	1	3	3.73077	1.09396	1.8	0.748331	1.83333	0.372678	4.33333	0.745356
24	1	2	happy_ch	happy_ch6	happy_ch4	happy_ch1	happy_ch2	happy_ch5	happy_ch3	2	111	71	53	113	72	57	2	1	4	3.73077	1.09396	1.8	0.748331	1.83333	0.372678	4.33333	0.745356
24	1	2	Baby	Baby6	Baby2	Baby5	Baby4	Baby3	Baby1	3	110	70	52	113	72	57	3	2	5	3.73077	1.09396	1.8	0.748331	1.83333	0.372678	4.33333	0.745356
24	1	2	views	views5	views3	views4	views6	views2	views1	3	110	70	51	113	72	57	3	2	6	3.73077	1.09396	1.8	0.748331	1.83333	0.372678	4.33333	0.745356
24	1	2	Baby	Baby2	Baby6	Baby5	Baby4	Baby1	Baby3	1	110	70	52	113	72	57	3	2	5	3.73077	1.09396	1.8	0.748331	1.83333	0.372678	4.33333	0.745356
24	1	1	injeurd_peo	injeurd_peo1	injeurd_peo4	injeurd_peo3	injeurd_peo5	injeurd_peo6	injeurd_peo2	5	111	71	53	113	72	57	2	1	4	3.73077	1.09396	1.8	0.748331	1.83333	0.372678	4.33333	0.745356
25	1	2	pets	pets2	pets4	pets5	pets3	pets6	pets1	1	120	77	72	124	79	78	4	2	6	3.46154	1.27794	1.8	0.748331	2	0	3.58333	1.25554
25	1	2	desserts	desserts3	desserts1	desserts6	desserts4	desserts5	desserts2	2	120	77	72	124	79	78	4	2	6	3.46154	1.27794	1.8	0.748331	2	0	3.58333	1.25554
25	1	1	negative_situ	negative_situ6	negative_situ1	negative_situ4	negative_situ5	negative_situ3	negative_situ2	2	120	77	71	124	79	78	4	2	7	3.46154	1.27794	1.8	0.748331	2	0	3.58333	1.25554
25	1	2	happy_ch	happy_ch3	happy_ch1	happy_ch2	happy_ch6	happy_ch5	happy_ch4	3	120	77	72	124	79	78	4	2	6	3.46154	1.27794	1.8	0.748331	2	0	3.58333	1.25554
25	1	1	old_peo	old_peo1	old_peo3	old_peo4	old_peo2	old_peo6	old_peo5	3	121	78	74	124	79	78	3	1	4	3.46154	1.27794	1.8	0.748331	2	0	3.58333	1.25554
25	1	2	views	views1	views2	views4	views3	views5	views6	2	118	76	69	124	79	78	6	3	9	3.46154	1.27794	1.8	0.748331	2	0	3.58333	1.25554
25	1	2	Baby	Baby2	Baby3	Baby4	Baby6	Baby1	Baby5	2	120	77	72	124	79	78	4	2	6	3.46154	1.27794	1.8	0.748331	2	0	3.58333	1.25554
25	1	1	Environmental_pollution	Environmental_pollution4	Environmental_pollution5	Environmental_pollution1	Environmental_pollution6	Environmental_pollution2	Environmental_pollution3	2	120	77	72	124	79	78	4	2	6	3.46154	1.27794	1.8	0.748331	2	0	3.58333	1.25554
25	1	1	Neg_emotion	Neg_emotion2	Neg_emotion6	Neg_emotion4	Neg_emotion1	Neg_emotion3	Neg_emotion5	3	120	77	71	124	79	78	4	2	7	3.46154	1.27794	1.8	0.748331	2	0	3.58333	1.25554
25	1	1	injeurd_peo	injeurd_peo1	injeurd_peo6	injeurd_peo2	injeurd_peo3	injeurd_peo4	injeurd_peo5	4	118	73	69	124	79	78	6	6	9	3.46154	1.27794	1.8	0.748331	2	0	3.58333	1.25554
25	1	1	Domestic_violence	Domestic_violence4	Domestic_violence2	Domestic_violence5	Domestic_violence3	Domestic_violence6	Domestic_violence1	3	118	76	68	124	79	78	6	3	10	3.46154	1.27794	1.8	0.748331	2	0	3.58333	1.25554
25	1	1	Injured_animals	Injured_animals2	Injured_animals6	Injured_animals5	Injured_animals1	Injured_animals3	Injured_animals4	3	120	77	71	124	79	78	4	2	7	3.46154	1.27794	1.8	0.748331	2	0	3.58333	1.25554
25	1	2	sport	sport1	sport2	sport4	sport3	sport6	sport5	1	121	78	73	124	79	78	3	1	5	3.46154	1.27794	1.8	0.748331	2	0	3.58333	1.25554
25	1	2	couples_inlove	couples_inlove3	couples_inlove4	couples_inlove6	couples_inlove5	couples_inlove1	couples_inlove2	3	122	78	76	124	79	78	2	1	2	3.46154	1.27794	1.8	0.748331	2	0	3.58333	1.25554
25	1	1	Domestic_violence	Domestic_violence3	Domestic_violence4	Domestic_violence6	Domestic_violence1	Domestic_violence2	Domestic_violence5	3	124	80	79	124	79	78	0	-1	-1	3.46154	1.27794	1.8	0.748331	2	0	3.58333	1.25554
25	1	2	happy_ch	happy_ch5	happy_ch1	happy_ch3	happy_ch2	happy_ch6	happy_ch4	3	120	77	72	124	79	78	4	2	6	3.46154	1.27794	1.8	0.748331	2	0	3.58333	1.25554
25	1	2	Baby	Baby4	Baby3	Baby2	Baby5	Baby6	Baby1	2	120	77	72	124	79	78	4	2	6	3.46154	1.27794	1.8	0.748331	2	0	3.58333	1.25554
25	1	2	couples_inlove	couples_inlove6	couples_inlove1	couples_inlove4	couples_inlove2	couples_inlove5	couples_inlove3	1	121	78	74	124	79	78	3	1	4	3.46154	1.27794	1.8	0.748331	2	0	3.58333	1.25554
25	1	2	pets	pets2	pets5	pets4	pets3	pets6	pets1	0	121	78	73	124	79	78	3	1	5	3.46154	1.27794	1.8	0.748331	2	0	3.58333	1.25554
25	1	1	Injured_animals	Injured_animals2	Injured_animals6	Injured_animals1	Injured_animals5	Injured_animals4	Injured_animals3	2	118	76	69	124	79	78	6	3	9	3.46154	1.27794	1.8	0.748331	2	0	3.58333	1.25554
25	1	2	sport	sport1	sport4	sport6	sport3	sport2	sport5	1	119	76	70	124	79	78	5	3	8	3.46154	1.27794	1.8	0.748331	2	0	3.58333	1.25554
25	1	2	desserts	desserts1	desserts6	desserts5	desserts3	desserts2	desserts4	2	121	78	74	124	79	78	3	1	4	3.46154	1.27794	1.8	0.748331	2	0	3.58333	1.25554
25	1	2	views	views5	views2	views6	views3	views4	views1	0	117	75	67	124	79	78	7	4	11	3.46154	1.27794	1.8	0.748331	2	0	3.58333	1.25554
25	1	1	old_peo	old_peo5	old_peo3	old_peo2	old_peo1	old_peo6	old_peo4	2	119	76	70	124	79	78	5	3	8	3.46154	1.27794	1.8	0.748331	2	0	3.58333	1.25554
25	1	2	sport	sport3	sport1	sport4	sport6	sport5	sport2	1	120	77	72	124	79	78	4	2	6	3.46154	1.27794	1.8	0.748331	2	0	3.58333	1.25554
25	1	1	injeurd_peo	injeurd_peo4	injeurd_peo2	injeurd_peo3	injeurd_peo1	injeurd_peo5	injeurd_peo6	3	120	77	72	124	79	78	4	2	6	3.46154	1.27794	1.8	0.748331	2	0	3.58333	1.25554
25	1	1	negative_situ	negative_situ2	negative_situ4	negative_situ3	negative_situ6	negative_situ1	negative_situ5	0	116	74	65	124	79	78	8	5	13	3.46154	1.27794	1.8	0.748331	2	0	3.58333	1.25554
25	1	1	Environmental_pollution	Environmental_pollution4	Environmental_pollution2	Environmental_pollution6	Environmental_pollution5	Environmental_pollution1	Environmental_pollution3	0	122	78	75	124	79	78	2	1	3	3.46154	1.27794	1.8	0.748331	2	0	3.58333	1.25554
25	1	1	Neg_emotion	Neg_emotion1	Neg_emotion4	Neg_emotion3	Neg_emotion2	Neg_emotion6	Neg_emotion5	2	119	76	70	124	79	78	5	3	8	3.46154	1.27794	1.8	0.748331	2	0	3.58333	1.25554
26	1	2	pets	pets3	pets4	pets5	pets6	pets1	pets2	0	115	74	70	111	71	63	-4	-3	-7	3.34615	1.46609	1.4	0.711805	3.5	0.5	3.5	1.60728
26	1	1	Injured_animals	Injured_animals6	Injured_animals2	Injured_animals1	Injured_animals3	Injured_animals5	Injured_animals4	6	111	71	62	111	71	63	0	0	1	3.34615	1.46609	1.4	0.711805	3.5	0.5	3.5	1.60728
26	1	1	negative_situ	negative_situ3	negative_situ6	negative_situ4	negative_situ1	negative_situ2	negative_situ5	1	111	71	63	111	71	63	0	0	0	3.34615	1.46609	1.4	0.711805	3.5	0.5	3.5	1.60728
26	1	2	Baby	Baby4	Baby3	Baby2	Baby1	Baby5	Baby6	1	112	72	65	111	71	63	-1	-1	-2	3.34615	1.46609	1.4	0.711805	3.5	0.5	3.5	1.60728
26	1	1	Domestic_violence	Domestic_violence1	Domestic_violence4	Domestic_violence6	Domestic_violence3	Domestic_violence5	Domestic_violence2	5	113	72	66	111	71	63	-2	-1	-3	3.34615	1.46609	1.4	0.711805	3.5	0.5	3.5	1.60728
26	1	1	old_peo	old_peo1	old_peo4	old_peo3	old_peo2	old_peo6	old_peo5	6	112	72	65	111	71	63	-1	-1	-2	3.34615	1.46609	1.4	0.711805	3.5	0.5	3.5	1.60728
26	1	1	Environmental_pollution	Environmental_pollution2	Environmental_pollution1	Environmental_pollution6	Environmental_pollution4	Environmental_pollution3	Environmental_pollution5	0	108	69	57	111	71	63	3	2	6	3.34615	1.46609	1.4	0.711805	3.5	0.5	3.5	1.60728
26	1	1	injeurd_peo	injeurd_peo2	injeurd_peo5	injeurd_peo4	injeurd_peo6	injeurd_peo1	injeurd_peo3	7	104	67	50	111	71	63	7	4	13	3.34615	1.46609	1.4	0.711805	3.5	0.5	3.5	1.60728
26	1	2	happy_ch	happy_ch6	happy_ch2	happy_ch4	happy_ch3	happy_ch1	happy_ch5	0	106	68	53	111	71	63	5	3	10	3.34615	1.46609	1.4	0.711805	3.5	0.5	3.5	1.60728
26	1	2	views	views4	views3	views6	views5	views2	views1	3	106	68	54	111	71	63	5	3	9	3.34615	1.46609	1.4	0.711805	3.5	0.5	3.5	1.60728
26	1	2	sport	sport1	sport2	sport5	sport3	sport6	sport4	0	105	67	52	111	71	63	6	4	11	3.34615	1.46609	1.4	0.711805	3.5	0.5	3.5	1.60728
26	1	2	couples_inlove	couples_inlove4	couples_inlove1	couples_inlove5	couples_inlove3	couples_inlove6	couples_inlove2	1	105	67	51	111	71	63	6	4	12	3.34615	1.46609	1.4	0.711805	3.5	0.5	3.5	1.60728
26	1	1	Neg_emotion	Neg_emotion2	Neg_emotion6	Neg_emotion4	Neg_emotion1	Neg_emotion3	Neg_emotion5	4	107	69	55	111	71	63	4	2	8	3.34615	1.46609	1.4	0.711805	3.5	0.5	3.5	1.60728
26	1	1	injeurd_peo	injeurd_peo5	injeurd_peo4	injeurd_peo3	injeurd_peo6	injeurd_peo1	injeurd_peo2	6	110	70	60	111	71	63	1	1	3	3.34615	1.46609	1.4	0.711805	3.5	0.5	3.5	1.60728
26	1	2	desserts	desserts4	desserts5	desserts6	desserts3	desserts2	desserts1	1	107	69	56	111	71	63	4	2	7	3.34615	1.46609	1.4	0.711805	3.5	0.5	3.5	1.60728
26	1	1	Neg_emotion	Neg_emotion2	Neg_emotion6	Neg_emotion4	Neg_emotion1	Neg_emotion5	Neg_emotion3	4	107	69	55	111	71	63	4	2	8	3.34615	1.46609	1.4	0.711805	3.5	0.5	3.5	1.60728
26	1	1	Injured_animals	Injured_animals2	Injured_animals6	Injured_animals3	Injured_animals5	Injured_animals1	Injured_animals4	6	106	68	53	111	71	63	5	3	10	3.34615	1.46609	1.4	0.711805	3.5	0.5	3.5	1.60728
26	1	2	pets	pets6	pets5	pets2	pets1	pets3	pets4	0	106	68	53	111	71	63	5	3	10	3.34615	1.46609	1.4	0.711805	3.5	0.5	3.5	1.60728
26	1	2	Baby	Baby2	Baby3	Baby6	Baby4	Baby5	Baby1	2	106	68	54	111	71	63	5	3	9	3.34615	1.46609	1.4	0.711805	3.5	0.5	3.5	1.60728
26	1	1	negative_situ	negative_situ2	negative_situ1	negative_situ6	negative_situ3	negative_situ5	negative_situ4	1	107	69	55	111	71	63	4	2	8	3.34615	1.46609	1.4	0.711805	3.5	0.5	3.5	1.60728
26	1	2	views	views5	views1	views4	views6	views2	views3	0	106	68	53	111	71	63	5	3	10	3.34615	1.46609	1.4	0.711805	3.5	0.5	3.5	1.60728
26	1	2	sport	sport3	sport2	sport4	sport1	sport5	sport6	0	109	70	59	111	71	63	2	1	4	3.34615	1.46609	1.4	0.711805	3.5	0.5	3.5	1.60728
26	1	1	old_peo	old_peo6	old_peo3	old_peo5	old_peo2	old_peo4	old_peo1	2	107	69	56	111	71	63	4	2	7	3.34615	1.46609	1.4	0.711805	3.5	0.5	3.5	1.60728
26	1	1	Domestic_violence	Domestic_violence5	Domestic_violence4	Domestic_violence1	Domestic_violence6	Domestic_violence3	Domestic_violence2	3	110	70	60	111	71	63	1	1	3	3.34615	1.46609	1.4	0.711805	3.5	0.5	3.5	1.60728
26	1	2	desserts	desserts2	desserts6	desserts5	desserts3	desserts4	desserts1	0	107	69	56	111	71	63	4	2	7	3.34615	1.46609	1.4	0.711805	3.5	0.5	3.5	1.60728
26	1	2	couples_inlove	couples_inlove4	couples_inlove6	couples_inlove2	couples_inlove5	couples_inlove1	couples_inlove3	0	103	66	48	111	71	63	8	5	15	3.34615	1.46609	1.4	0.711805	3.5	0.5	3.5	1.60728
26	1	1	Environmental_pollution	Environmental_pollution6	Environmental_pollution4	Environmental_pollution3	Environmental_pollution5	Environmental_pollution1	Environmental_pollution2	0	105	67	52	111	71	63	6	4	11	3.34615	1.46609	1.4	0.711805	3.5	0.5	3.5	1.60728
26	1	2	happy_ch	happy_ch3	happy_ch1	happy_ch2	happy_ch5	happy_ch6	happy_ch4	1	104	67	50	111	71	63	7	4	13	3.34615	1.46609	1.4	0.711805	3.5	0.5	3.5	1.60728
26	1	2	couples_inlove	couples_inlove1	couples_inlove2	couples_inlove5	couples_inlove4	couples_inlove6	couples_inlove3	1	105	67	52	111	71	63	6	4	11	3.34615	1.46609	1.4	0.711805	3.5	0.5	3.5	1.60728
27	1	2	Baby	Baby4	Baby5	Baby3	Baby6	Baby1	Baby2	1	114	73	63	114	73	62	0	0	-1	3.19231	1.20955	1.66667	0.869227	2	0.816497	2.83333	1.40436
27	1	2	happy_ch	happy_ch6	happy_ch2	happy_ch1	happy_ch5	happy_ch3	happy_ch4	1	113	72	61	114	73	62	1	1	1	3.19231	1.20955	1.66667	0.869227	2	0.816497	2.83333	1.40436
27	1	2	views	views1	views3	views2	views4	views5	views6	2	112	72	59	114	73	62	2	1	3	3.19231	1.20955	1.66667	0.869227	2	0.816497	2.83333	1.40436
27	1	2	sport	sport5	sport2	sport6	sport4	sport3	sport1	2	115	74	65	114	73	62	-1	-1	-3	3.19231	1.20955	1.66667	0.869227	2	0.816497	2.83333	1.40436
27	1	1	negative_situ	negative_situ1	negative_situ6	negative_situ4	negative_situ3	negative_situ5	negative_situ2	3	113	72	61	114	73	62	1	1	1	3.19231	1.20955	1.66667	0.869227	2	0.816497	2.83333	1.40436
27	1	1	Injured_animals	Injured_animals3	Injured_animals4	Injured_animals2	Injured_animals1	Injured_animals6	Injured_animals5	4	113	72	60	114	73	62	1	1	2	3.19231	1.20955	1.66667	0.869227	2	0.816497	2.83333	1.40436
27	1	1	Domestic_violence	Domestic_violence1	Domestic_violence3	Domestic_violence2	Domestic_violence5	Domestic_violence4	Domestic_violence6	5	112	72	58	114	73	62	2	1	4	3.19231	1.20955	1.66667	0.869227	2	0.816497	2.83333	1.40436
27	1	2	pets	pets2	pets5	pets4	pets6	pets1	pets3	1	112	72	58	114	73	62	2	1	4	3.19231	1.20955	1.66667	0.869227	2	0.816497	2.83333	1.40436
27	1	2	desserts	desserts2	desserts6	desserts3	desserts1	desserts5	desserts4	2	110	70	56	114	73	62	4	3	6	3.19231	1.20955	1.66667	0.869227	2	0.816497	2.83333	1.40436
27	1	2	couples_inlove	couples_inlove1	couples_inlove3	couples_inlove6	couples_inlove5	couples_inlove2	couples_inlove4	2	112	72	59	114	73	62	2	1	3	3.19231	1.20955	1.66667	0.869227	2	0.816497	2.83333	1.40436
27	1	2	sport	sport3	sport2	sport5	sport4	sport6	sport1	2	110	70	55	114	73	62	4	3	7	3.19231	1.20955	1.66667	0.869227	2	0.816497	2.83333	1.40436
27	1	2	pets	pets6	pets1	pets4	pets3	pets5	pets2	1	112	72	58	114	73	62	2	1	4	3.19231	1.20955	1.66667	0.869227	2	0.816497	2.83333	1.40436
27	1	1	old_peo	old_peo4	old_peo5	old_peo2	old_peo3	old_peo6	old_peo1	3	112	72	59	114	73	62	2	1	3	3.19231	1.20955	1.66667	0.869227	2	0.816497	2.83333	1.40436
27	1	2	Baby	Baby6	Baby5	Baby4	Baby3	Baby2	Baby1	1	114	73	62	114	73	62	0	0	0	3.19231	1.20955	1.66667	0.869227	2	0.816497	2.83333	1.40436
27	1	1	Environmental_pollution	Environmental_pollution4	Environmental_pollution6	Environmental_pollution3	Environmental_pollution5	Environmental_pollution2	Environmental_pollution1	1	111	71	57	114	73	62	3	2	5	3.19231	1.20955	1.66667	0.869227	2	0.816497	2.83333	1.40436
27	1	1	Neg_emotion	Neg_emotion1	Neg_emotion3	Neg_emotion2	Neg_emotion4	Neg_emotion6	Neg_emotion5	4	112	72	58	114	73	62	2	1	4	3.19231	1.20955	1.66667	0.869227	2	0.816497	2.83333	1.40436
27	1	2	desserts	desserts3	desserts6	desserts2	desserts5	desserts4	desserts1	1	114	73	62	114	73	62	0	0	0	3.19231	1.20955	1.66667	0.869227	2	0.816497	2.83333	1.40436
27	1	1	injeurd_peo	injeurd_peo2	injeurd_peo5	injeurd_peo1	injeurd_peo3	injeurd_peo6	injeurd_peo4	5	112	72	58	114	73	62	2	1	4	3.19231	1.20955	1.66667	0.869227	2	0.816497	2.83333	1.40436
27	1	2	happy_ch	happy_ch3	happy_ch1	happy_ch2	happy_ch6	happy_ch5	happy_ch4	2	111	71	57	114	73	62	3	2	5	3.19231	1.20955	1.66667	0.869227	2	0.816497	2.83333	1.40436
27	1	2	views	views4	views5	views2	views3	views1	views6	1	110	70	56	114	73	62	4	3	6	3.19231	1.20955	1.66667	0.869227	2	0.816497	2.83333	1.40436
27	1	1	Domestic_violence	Domestic_violence1	Domestic_violence5	Domestic_violence6	Domestic_violence2	Domestic_violence3	Domestic_violence4	4	112	72	59	114	73	62	2	1	3	3.19231	1.20955	1.66667	0.869227	2	0.816497	2.83333	1.40436
27	1	2	couples_inlove	couples_inlove1	couples_inlove3	couples_inlove4	couples_inlove2	couples_inlove6	couples_inlove5	2	112	72	59	114	73	62	2	1	3	3.19231	1.20955	1.66667	0.869227	2	0.816497	2.83333	1.40436
27	1	1	old_peo	old_peo5	old_peo4	old_peo6	old_peo3	old_peo1	old_peo2	2	110	70	56	114	73	62	4	3	6	3.19231	1.20955	1.66667	0.869227	2	0.816497	2.83333	1.40436
27	1	1	Neg_emotion	Neg_emotion2	Neg_emotion5	Neg_emotion3	Neg_emotion4	Neg_emotion1	Neg_emotion6	3	111	71	57	114	73	62	3	2	5	3.19231	1.20955	1.66667	0.869227	2	0.816497	2.83333	1.40436
27	1	2	couples_inlove	couples_inlove1	couples_inlove2	couples_inlove5	couples_inlove4	couples_inlove6	couples_inlove3	1	112	72	58	114	73	62	2	1	4	3.19231	1.20955	1.66667	0.869227	2	0.816497	2.83333	1.40436
27	1	1	injeurd_peo	injeurd_peo6	injeurd_peo1	injeurd_peo5	injeurd_peo2	injeurd_peo4	injeurd_peo3	4	111	71	57	114	73	62	3	2	5	3.19231	1.20955	1.66667	0.869227	2	0.816497	2.83333	1.40436
27	1	1	negative_situ	negative_situ2	negative_situ3	negative_situ6	negative_situ1	negative_situ4	negative_situ5	2	113	72	60	114	73	62	1	1	2	3.19231	1.20955	1.66667	0.869227	2	0.816497	2.83333	1.40436
27	1	1	Environmental_pollution	Environmental_pollution6	Environmental_pollution2	Environmental_pollution3	Environmental_pollution4	Environmental_pollution1	Environmental_pollution5	1	114	73	62	114	73	62	0	0	0	3.19231	1.20955	1.66667	0.869227	2	0.816497	2.83333	1.40436
27	1	1	Injured_animals	Injured_animals3	Injured_animals5	Injured_animals6	Injured_animals2	Injured_animals1	Injured_animals4	4	111	71	57	114	73	62	3	2	5	3.19231	1.20955	1.66667	0.869227	2	0.816497	2.83333	1.40436
28	1	2	pets	pets2	pets1	pets6	pets4	pets3	pets5	2	106	68	57	109	70	62	3	2	5	3.30769	1.16913	1.86667	0.884433	1.5	0.5	3.33333	1.10554
28	1	1	Domestic_violence	Domestic_violence6	Domestic_violence3	Domestic_violence5	Domestic_violence4	Domestic_violence2	Domestic_violence1	2	106	68	57	109	70	62	3	2	5	3.30769	1.16913	1.86667	0.884433	1.5	0.5	3.33333	1.10554
28	1	2	views	views6	views3	views2	views1	views4	views5	0	106	68	57	109	70	62	3	2	5	3.30769	1.16913	1.86667	0.884433	1.5	0.5	3.33333	1.10554
28	1	2	happy_ch	happy_ch5	happy_ch1	happy_ch4	happy_ch3	happy_ch6	happy_ch2	1	106	68	57	109	70	62	3	2	5	3.30769	1.16913	1.86667	0.884433	1.5	0.5	3.33333	1.10554
28	1	1	Environmental_pollution	Environmental_pollution6	Environmental_pollution4	Environmental_pollution1	Environmental_pollution3	Environmental_pollution5	Environmental_pollution2	0	105	67	56	109	70	62	4	3	6	3.30769	1.16913	1.86667	0.884433	1.5	0.5	3.33333	1.10554
28	1	1	negative_situ	negative_situ6	negative_situ5	negative_situ2	negative_situ1	negative_situ4	negative_situ3	1	107	69	59	109	70	62	2	1	3	3.30769	1.16913	1.86667	0.884433	1.5	0.5	3.33333	1.10554
28	1	2	Baby	Baby3	Baby6	Baby4	Baby2	Baby1	Baby5	0	106	68	57	109	70	62	3	2	5	3.30769	1.16913	1.86667	0.884433	1.5	0.5	3.33333	1.10554
28	1	1	Injured_animals	Injured_animals1	Injured_animals5	Injured_animals4	Injured_animals6	Injured_animals3	Injured_animals2	2	105	67	56	109	70	62	4	3	6	3.30769	1.16913	1.86667	0.884433	1.5	0.5	3.33333	1.10554
28	1	2	couples_inlove	couples_inlove5	couples_inlove6	couples_inlove2	couples_inlove4	couples_inlove3	couples_inlove1	0	106	68	57	109	70	62	3	2	5	3.30769	1.16913	1.86667	0.884433	1.5	0.5	3.33333	1.10554
28	1	2	sport	sport4	sport3	sport1	sport2	sport5	sport6	0	105	67	56	109	70	62	4	3	6	3.30769	1.16913	1.86667	0.884433	1.5	0.5	3.33333	1.10554
28	1	2	desserts	desserts6	desserts1	desserts5	desserts2	desserts3	desserts4	2	106	68	57	109	70	62	3	2	5	3.30769	1.16913	1.86667	0.884433	1.5	0.5	3.33333	1.10554
28	1	1	Neg_emotion	Neg_emotion5	Neg_emotion3	Neg_emotion1	Neg_emotion2	Neg_emotion4	Neg_emotion6	1	107	69	59	109	70	62	2	1	3	3.30769	1.16913	1.86667	0.884433	1.5	0.5	3.33333	1.10554
28	1	1	injeurd_peo	injeurd_peo3	injeurd_peo1	injeurd_peo4	injeurd_peo2	injeurd_peo5	injeurd_peo6	2	105	67	56	109	70	62	4	3	6	3.30769	1.16913	1.86667	0.884433	1.5	0.5	3.33333	1.10554
28	1	1	old_peo	old_peo3	old_peo2	old_peo4	old_peo6	old_peo5	old_peo1	0	108	69	60	109	70	62	1	1	2	3.30769	1.16913	1.86667	0.884433	1.5	0.5	3.33333	1.10554
28	1	2	happy_ch	happy_ch4	happy_ch6	happy_ch2	happy_ch1	happy_ch3	happy_ch5	0	105	67	56	109	70	62	4	3	6	3.30769	1.16913	1.86667	0.884433	1.5	0.5	3.33333	1.10554
28	1	2	sport	sport4	sport3	sport1	sport2	sport6	sport5	1	108	69	60	109	70	62	1	1	2	3.30769	1.16913	1.86667	0.884433	1.5	0.5	3.33333	1.10554
28	1	1	negative_situ	negative_situ4	negative_situ2	negative_situ6	negative_situ1	negative_situ3	negative_situ5	1	105	67	56	109	70	62	4	3	6	3.30769	1.16913	1.86667	0.884433	1.5	0.5	3.33333	1.10554
28	1	1	Environmental_pollution	Environmental_pollution3	Environmental_pollution2	Environmental_pollution5	Environmental_pollution4	Environmental_pollution1	Environmental_pollution6	1	106	68	57	109	70	62	3	2	5	3.30769	1.16913	1.86667	0.884433	1.5	0.5	3.33333	1.10554
28	1	1	Neg_emotion	Neg_emotion4	Neg_emotion3	Neg_emotion6	Neg_emotion2	Neg_emotion1	Neg_emotion5	1	104	67	54	109	70	62	5	3	8	3.30769	1.16913	1.86667	0.884433	1.5	0.5	3.33333	1.10554
28	1	1	injeurd_peo	injeurd_peo6	injeurd_peo3	injeurd_peo1	injeurd_peo2	injeurd_peo4	injeurd_peo5	2	107	69	58	109	70	62	2	1	4	3.30769	1.16913	1.86667	0.884433	1.5	0.5	3.33333	1.10554
28	1	1	old_peo	old_peo3	old_peo2	old_peo1	old_peo6	old_peo4	old_peo5	1	105	67	56	109	70	62	4	3	6	3.30769	1.16913	1.86667	0.884433	1.5	0.5	3.33333	1.10554
28	1	2	views	views2	views6	views1	views5	views3	views4	0	105	67	56	109	70	62	4	3	6	3.30769	1.16913	1.86667	0.884433	1.5	0.5	3.33333	1.10554
28	1	2	pets	pets6	pets2	pets5	pets4	pets1	pets3	0	104	67	53	109	70	62	5	3	9	3.30769	1.16913	1.86667	0.884433	1.5	0.5	3.33333	1.10554
28	1	1	Domestic_violence	Domestic_violence2	Domestic_violence3	Domestic_violence4	Domestic_violence1	Domestic_violence6	Domestic_violence5	2	104	67	54	109	70	62	5	3	8	3.30769	1.16913	1.86667	0.884433	1.5	0.5	3.33333	1.10554
28	1	2	desserts	desserts5	desserts3	desserts6	desserts4	desserts2	desserts1	2	107	69	58	109	70	62	2	1	4	3.30769	1.16913	1.86667	0.884433	1.5	0.5	3.33333	1.10554
28	1	2	couples_inlove	couples_inlove3	couples_inlove2	couples_inlove1	couples_inlove5	couples_inlove4	couples_inlove6	1	105	67	56	109	70	62	4	3	6	3.30769	1.16913	1.86667	0.884433	1.5	0.5	3.33333	1.10554
28	1	2	Baby	Baby1	Baby6	Baby4	Baby2	Baby5	Baby3	0	107	69	59	109	70	62	2	1	3	3.30769	1.16913	1.86667	0.884433	1.5	0.5	3.33333	1.10554
28	1	1	Injured_animals	Injured_animals5	Injured_animals3	Injured_animals1	Injured_animals2	Injured_animals4	Injured_animals6	2	106	68	57	109	70	62	3	2	5	3.30769	1.16913	1.86667	0.884433	1.5	0.5	3.33333	1.10554
28	1	2	couples_inlove	couples_inlove2	couples_inlove6	couples_inlove3	couples_inlove1	couples_inlove4	couples_inlove5	2	108	69	60	109	70	62	1	1	2	3.30769	1.16913	1.86667	0.884433	1.5	0.5	3.33333	1.10554
29	1	2	views	views2	views3	views1	views6	views5	views4	1	116	74	66	116	74	67	0	0	1	4.61538	0.923077	2.2	0.832666	2.5	0.5	4.41667	1.18732
29	1	2	pets	pets2	pets4	pets5	pets6	pets3	pets1	3	113	72	61	116	74	67	3	2	6	4.61538	0.923077	2.2	0.832666	2.5	0.5	4.41667	1.18732
29	1	2	sport	sport2	sport6	sport3	sport5	sport4	sport1	3	113	72	61	116	74	67	3	2	6	4.61538	0.923077	2.2	0.832666	2.5	0.5	4.41667	1.18732
29	1	2	couples_inlove	couples_inlove6	couples_inlove1	couples_inlove3	couples_inlove2	couples_inlove5	couples_inlove4	4	114	73	62	116	74	67	2	1	5	4.61538	0.923077	2.2	0.832666	2.5	0.5	4.41667	1.18732
29	1	2	Baby	Baby4	Baby3	Baby5	Baby6	Baby1	Baby2	4	114	73	62	116	74	67	2	1	5	4.61538	0.923077	2.2	0.832666	2.5	0.5	4.41667	1.18732
29	1	1	old_peo	old_peo6	old_peo1	old_peo5	old_peo4	old_peo2	old_peo3	5	114	73	63	116	74	67	2	1	4	4.61538	0.923077	2.2	0.832666	2.5	0.5	4.41667	1.18732
29	1	1	Neg_emotion	Neg_emotion4	Neg_emotion6	Neg_emotion1	Neg_emotion2	Neg_emotion5	Neg_emotion3	5	114	73	62	116	74	67	2	1	5	4.61538	0.923077	2.2	0.832666	2.5	0.5	4.41667	1.18732
29	1	2	happy_ch	happy_ch2	happy_ch5	happy_ch6	happy_ch4	happy_ch3	happy_ch1	1	113	72	61	116	74	67	3	2	6	4.61538	0.923077	2.2	0.832666	2.5	0.5	4.41667	1.18732
29	1	2	desserts	desserts5	desserts3	desserts4	desserts6	desserts1	desserts2	6	113	72	61	116	74	67	3	2	6	4.61538	0.923077	2.2	0.832666	2.5	0.5	4.41667	1.18732
29	1	1	Injured_animals	Injured_animals3	Injured_animals5	Injured_animals6	Injured_animals1	Injured_animals4	Injured_animals2	6	114	73	62	116	74	67	2	1	5	4.61538	0.923077	2.2	0.832666	2.5	0.5	4.41667	1.18732
29	1	1	Domestic_violence	Domestic_violence1	Domestic_violence4	Domestic_violence2	Domestic_violence3	Domestic_violence5	Domestic_violence6	2	113	72	60	116	74	67	3	2	7	4.61538	0.923077	2.2	0.832666	2.5	0.5	4.41667	1.18732
29	1	2	couples_inlove	couples_inlove3	couples_inlove4	couples_inlove5	couples_inlove1	couples_inlove2	couples_inlove6	3	113	72	61	116	74	67	3	2	6	4.61538	0.923077	2.2	0.832666	2.5	0.5	4.41667	1.18732
29	1	2	pets	pets6	pets2	pets4	pets3	pets1	pets5	1	113	72	61	116	74	67	3	2	6	4.61538	0.923077	2.2	0.832666	2.5	0.5	4.41667	1.18732
29	1	1	injeurd_peo	injeurd_peo6	injeurd_peo2	injeurd_peo4	injeurd_peo3	injeurd_peo1	injeurd_peo5	6	112	72	59	116	74	67	4	2	8	4.61538	0.923077	2.2	0.832666	2.5	0.5	4.41667	1.18732
29	1	2	happy_ch	happy_ch4	happy_ch6	happy_ch3	happy_ch5	happy_ch2	happy_ch1	1	113	72	60	116	74	67	3	2	7	4.61538	0.923077	2.2	0.832666	2.5	0.5	4.41667	1.18732
29	1	1	negative_situ	negative_situ4	negative_situ6	negative_situ5	negative_situ1	negative_situ2	negative_situ3	6	117	75	69	116	74	67	-1	-1	-2	4.61538	0.923077	2.2	0.832666	2.5	0.5	4.41667	1.18732
29	1	1	Environmental_pollution	Environmental_pollution4	Environmental_pollution5	Environmental_pollution2	Environmental_pollution1	Environmental_pollution3	Environmental_pollution6	5	113	72	61	116	74	67	3	2	6	4.61538	0.923077	2.2	0.832666	2.5	0.5	4.41667	1.18732
29	1	1	negative_situ	negative_situ6	negative_situ4	negative_situ2	negative_situ5	negative_situ3	negative_situ1	2	113	72	60	116	74	67	3	2	7	4.61538	0.923077	2.2	0.832666	2.5	0.5	4.41667	1.18732
29	1	1	Injured_animals	Injured_animals4	Injured_animals3	Injured_animals5	Injured_animals2	Injured_animals6	Injured_animals1	6	116	74	67	116	74	67	0	0	0	4.61538	0.923077	2.2	0.832666	2.5	0.5	4.41667	1.18732
29	1	1	Neg_emotion	Neg_emotion2	Neg_emotion3	Neg_emotion1	Neg_emotion6	Neg_emotion5	Neg_emotion4	5	113	72	61	116	74	67	3	2	6	4.61538	0.923077	2.2	0.832666	2.5	0.5	4.41667	1.18732
29	1	2	Baby	Baby5	Baby2	Baby1	Baby6	Baby4	Baby3	5	113	72	60	116	74	67	3	2	7	4.61538	0.923077	2.2	0.832666	2.5	0.5	4.41667	1.18732
29	1	1	Environmental_pollution	Environmental_pollution5	Environmental_pollution1	Environmental_pollution6	Environmental_pollution4	Environmental_pollution2	Environmental_pollution3	3	114	73	62	116	74	67	2	1	5	4.61538	0.923077	2.2	0.832666	2.5	0.5	4.41667	1.18732
29	1	1	old_peo	old_peo5	old_peo1	old_peo6	old_peo3	old_peo2	old_peo4	6	114	73	63	116	74	67	2	1	4	4.61538	0.923077	2.2	0.832666	2.5	0.5	4.41667	1.18732
29	1	2	sport	sport3	sport5	sport2	sport6	sport4	sport1	5	113	72	60	116	74	67	3	2	7	4.61538	0.923077	2.2	0.832666	2.5	0.5	4.41667	1.18732
29	1	2	views	views2	views1	views3	views6	views4	views5	2	115	74	64	116	74	67	1	0	3	4.61538	0.923077	2.2	0.832666	2.5	0.5	4.41667	1.18732
29	1	1	injeurd_peo	injeurd_peo6	injeurd_peo2	injeurd_peo4	injeurd_peo5	injeurd_peo3	injeurd_peo1	6	114	73	63	116	74	67	2	1	4	4.61538	0.923077	2.2	0.832666	2.5	0.5	4.41667	1.18732
29	1	2	desserts	desserts3	desserts1	desserts6	desserts5	desserts2	desserts4	6	116	74	67	116	74	67	0	0	0	4.61538	0.923077	2.2	0.832666	2.5	0.5	4.41667	1.18732
29	1	1	Domestic_violence	Domestic_violence4	Domestic_violence3	Domestic_violence5	Domestic_violence1	Domestic_violence2	Domestic_violence6	5	114	73	62	116	74	67	2	1	5	4.61538	0.923077	2.2	0.832666	2.5	0.5	4.41667	1.18732
29	1	2	pets	pets5	pets4	pets6	pets3	pets2	pets1	1	114	73	63	116	74	67	2	1	4	4.61538	0.923077	2.2	0.832666	2.5	0.5	4.41667	1.18732
30	1	2	sport	sport4	sport1	sport6	sport2	sport5	sport3	1	124	80	65	125	80	66	1	0	1	3.53846	0.692308	2.4	0.489898	3.33333	0.471405	3.58333	0.759203
30	1	1	Domestic_violence	Domestic_violence4	Domestic_violence3	Domestic_violence5	Domestic_violence6	Domestic_violence2	Domestic_violence1	2	122	78	61	125	80	66	3	2	5	3.53846	0.692308	2.4	0.489898	3.33333	0.471405	3.58333	0.759203
30	1	2	couples_inlove	couples_inlove5	couples_inlove1	couples_inlove3	couples_inlove2	couples_inlove4	couples_inlove6	6	120	77	57	125	80	66	5	3	9	3.53846	0.692308	2.4	0.489898	3.33333	0.471405	3.58333	0.759203
30	1	1	injeurd_peo	injeurd_peo5	injeurd_peo2	injeurd_peo1	injeurd_peo4	injeurd_peo3	injeurd_peo6	7	122	78	60	125	80	66	3	2	6	3.53846	0.692308	2.4	0.489898	3.33333	0.471405	3.58333	0.759203
30	1	2	pets	pets3	pets5	pets4	pets1	pets2	pets6	3	122	78	60	125	80	66	3	2	6	3.53846	0.692308	2.4	0.489898	3.33333	0.471405	3.58333	0.759203
30	1	1	Neg_emotion	Neg_emotion5	Neg_emotion6	Neg_emotion2	Neg_emotion3	Neg_emotion4	Neg_emotion1	4	124	80	64	125	80	66	1	0	2	3.53846	0.692308	2.4	0.489898	3.33333	0.471405	3.58333	0.759203
30	1	1	Injured_animals	Injured_animals1	Injured_animals2	Injured_animals5	Injured_animals4	Injured_animals3	Injured_animals6	4	125	80	66	125	80	66	0	0	0	3.53846	0.692308	2.4	0.489898	3.33333	0.471405	3.58333	0.759203
30	1	1	old_peo	old_peo1	old_peo2	old_peo4	old_peo5	old_peo3	old_peo6	2	124	80	65	125	80	66	1	0	1	3.53846	0.692308	2.4	0.489898	3.33333	0.471405	3.58333	0.759203
30	1	2	desserts	desserts2	desserts6	desserts3	desserts4	desserts5	desserts1	6	123	79	63	125	80	66	2	1	3	3.53846	0.692308	2.4	0.489898	3.33333	0.471405	3.58333	0.759203
30	1	2	views	views3	views5	views6	views2	views4	views1	1	124	80	64	125	80	66	1	0	2	3.53846	0.692308	2.4	0.489898	3.33333	0.471405	3.58333	0.759203
30	1	2	Baby	Baby5	Baby3	Baby1	Baby6	Baby2	Baby4	4	125	80	66	125	80	66	0	0	0	3.53846	0.692308	2.4	0.489898	3.33333	0.471405	3.58333	0.759203
30	1	2	happy_ch	happy_ch2	happy_ch5	happy_ch3	happy_ch1	happy_ch4	happy_ch6	1	125	80	67	125	80	66	0	0	-1	3.53846	0.692308	2.4	0.489898	3.33333	0.471405	3.58333	0.759203
30	1	2	pets	pets4	pets6	pets2	pets1	pets3	pets5	2	126	81	68	125	80	66	-1	-1	-2	3.53846	0.692308	2.4	0.489898	3.33333	0.471405	3.58333	0.759203
30	1	1	negative_situ	negative_situ3	negative_situ1	negative_situ6	negative_situ4	negative_situ2	negative_situ5	1	125	80	66	125	80	66	0	0	0	3.53846	0.692308	2.4	0.489898	3.33333	0.471405	3.58333	0.759203
30	1	1	Environmental_pollution	Environmental_pollution5	Environmental_pollution2	Environmental_pollution3	Environmental_pollution1	Environmental_pollution6	Environmental_pollution4	4	125	80	66	125	80	66	0	0	0	3.53846	0.692308	2.4	0.489898	3.33333	0.471405	3.58333	0.759203
30	1	2	sport	sport6	sport2	sport5	sport1	sport3	sport4	1	126	81	68	125	80	66	-1	-1	-2	3.53846	0.692308	2.4	0.489898	3.33333	0.471405	3.58333	0.759203
30	1	1	Neg_emotion	Neg_emotion1	Neg_emotion2	Neg_emotion5	Neg_emotion6	Neg_emotion4	Neg_emotion3	4	125	80	66	125	80	66	0	0	0	3.53846	0.692308	2.4	0.489898	3.33333	0.471405	3.58333	0.759203
30	1	1	Environmental_pollution	Environmental_pollution2	Environmental_pollution4	Environmental_pollution5	Environmental_pollution6	Environmental_pollution1	Environmental_pollution3	2	124	80	65	125	80	66	1	0	1	3.53846	0.692308	2.4	0.489898	3.33333	0.471405	3.58333	0.759203
30	1	2	views	views6	views5	views4	views1	views2	views3	4	123	79	63	125	80	66	2	1	3	3.53846	0.692308	2.4	0.489898	3.33333	0.471405	3.58333	0.759203
30	1	2	desserts	desserts2	desserts3	desserts5	desserts4	desserts6	desserts1	6	127	81	70	125	80	66	-2	-1	-4	3.53846	0.692308	2.4	0.489898	3.33333	0.471405	3.58333	0.759203
30	1	1	old_peo	old_peo5	old_peo4	old_peo2	old_peo6	old_peo3	old_peo1	3	125	80	67	125	80	66	0	0	-1	3.53846	0.692308	2.4	0.489898	3.33333	0.471405	3.58333	0.759203
30	1	2	happy_ch	happy_ch2	happy_ch6	happy_ch4	happy_ch3	happy_ch1	happy_ch5	2	126	81	69	125	80	66	-1	-1	-3	3.53846	0.692308	2.4	0.489898	3.33333	0.471405	3.58333	0.759203
30	1	1	negative_situ	negative_situ4	negative_situ1	negative_situ3	negative_situ5	negative_situ2	negative_situ6	1	126	81	69	125	80	66	-1	-1	-3	3.53846	0.692308	2.4	0.489898	3.33333	0.471405	3.58333	0.759203
30	1	2	couples_inlove	couples_inlove2	couples_inlove4	couples_inlove1	couples_inlove3	couples_inlove5	couples_inlove6	5	126	81	69	125	80	66	-1	-1	-3	3.53846	0.692308	2.4	0.489898	3.33333	0.471405	3.58333	0.759203
30	1	2	Baby	Baby3	Baby5	Baby2	Baby6	Baby4	Baby1	4	124	80	64	125	80	66	1	0	2	3.53846	0.692308	2.4	0.489898	3.33333	0.471405	3.58333	0.759203
30	1	2	views	views3	views6	views4	views2	views5	views1	2	124	80	64	125	80	66	1	0	2	3.53846	0.692308	2.4	0.489898	3.33333	0.471405	3.58333	0.759203
30	1	1	injeurd_peo	injeurd_peo6	injeurd_peo5	injeurd_peo4	injeurd_peo2	injeurd_peo1	injeurd_peo3	6	125	80	66	125	80	66	0	0	0	3.53846	0.692308	2.4	0.489898	3.33333	0.471405	3.58333	0.759203
30	1	1	Domestic_violence	Domestic_violence4	Domestic_violence5	Domestic_violence6	Domestic_violence3	Domestic_violence1	Domestic_violence2	3	125	80	66	125	80	66	0	0	0	3.53846	0.692308	2.4	0.489898	3.33333	0.471405	3.58333	0.759203
30	1	1	Injured_animals	Injured_animals2	Injured_animals1	Injured_animals3	Injured_animals5	Injured_animals6	Injured_animals4	5	126	81	69	125	80	66	-1	-1	-3	3.53846	0.692308	2.4	0.489898	3.33333	0.471405	3.58333	0.759203
31	1	2	pets	pets6	pets1	pets2	pets5	pets3	pets4	0	123	79	78	124	80	80	1	1	2	4.30769	1.02916	1.33333	0.596285	1.16667	0.372678	4.25	1.16369
31	1	2	sport	sport4	sport3	sport1	sport6	sport2	sport5	0	124	80	79	124	80	80	0	0	1	4.30769	1.02916	1.33333	0.596285	1.16667	0.372678	4.25	1.16369
31	1	2	views	views2	views1	views4	views6	views3	views5	4	123	79	77	124	80	80	1	1	3	4.30769	1.02916	1.33333	0.596285	1.16667	0.372678	4.25	1.16369
31	1	2	happy_ch	happy_ch1	happy_ch2	happy_ch5	happy_ch4	happy_ch3	happy_ch6	0	125	80	81	124	80	80	-1	0	-1	4.30769	1.02916	1.33333	0.596285	1.16667	0.372678	4.25	1.16369
31	1	1	old_peo	old_peo3	old_peo1	old_peo6	old_peo5	old_peo2	old_peo4	2	123	79	78	124	80	80	1	1	2	4.30769	1.02916	1.33333	0.596285	1.16667	0.372678	4.25	1.16369
31	1	2	desserts	desserts5	desserts1	desserts4	desserts3	desserts6	desserts2	0	124	80	79	124	80	80	0	0	1	4.30769	1.02916	1.33333	0.596285	1.16667	0.372678	4.25	1.16369
31	1	2	couples_inlove	couples_inlove6	couples_inlove2	couples_inlove5	couples_inlove4	couples_inlove1	couples_inlove3	0	123	79	77	124	80	80	1	1	3	4.30769	1.02916	1.33333	0.596285	1.16667	0.372678	4.25	1.16369
31	1	2	Baby	Baby1	Baby6	Baby3	Baby5	Baby2	Baby4	0	125	80	81	124	80	80	-1	0	-1	4.30769	1.02916	1.33333	0.596285	1.16667	0.372678	4.25	1.16369
31	1	1	Environmental_pollution	Environmental_pollution6	Environmental_pollution5	Environmental_pollution3	Environmental_pollution4	Environmental_pollution1	Environmental_pollution2	2	123	79	78	124	80	80	1	1	2	4.30769	1.02916	1.33333	0.596285	1.16667	0.372678	4.25	1.16369
31	1	1	negative_situ	negative_situ4	negative_situ2	negative_situ3	negative_situ5	negative_situ6	negative_situ1	2	123	79	78	124	80	80	1	1	2	4.30769	1.02916	1.33333	0.596285	1.16667	0.372678	4.25	1.16369
31	1	2	views	views2	views4	views6	views3	views1	views5	3	124	80	80	124	80	80	0	0	0	4.30769	1.02916	1.33333	0.596285	1.16667	0.372678	4.25	1.16369
31	1	2	happy_ch	happy_ch2	happy_ch3	happy_ch1	happy_ch6	happy_ch5	happy_ch4	0	123	79	78	124	80	80	1	1	2	4.30769	1.02916	1.33333	0.596285	1.16667	0.372678	4.25	1.16369
31	1	1	Neg_emotion	Neg_emotion1	Neg_emotion5	Neg_emotion2	Neg_emotion4	Neg_emotion3	Neg_emotion6	3	122	78	76	124	80	80	2	2	4	4.30769	1.02916	1.33333	0.596285	1.16667	0.372678	4.25	1.16369
31	1	1	Domestic_violence	Domestic_violence6	Domestic_violence2	Domestic_violence3	Domestic_violence1	Domestic_violence4	Domestic_violence5	4	123	79	77	124	80	80	1	1	3	4.30769	1.02916	1.33333	0.596285	1.16667	0.372678	4.25	1.16369
31	1	2	sport	sport1	sport2	sport3	sport6	sport4	sport5	0	122	78	75	124	80	80	2	2	5	4.30769	1.02916	1.33333	0.596285	1.16667	0.372678	4.25	1.16369
31	1	1	Injured_animals	Injured_animals4	Injured_animals5	Injured_animals6	Injured_animals2	Injured_animals1	Injured_animals3	6	123	79	78	124	80	80	1	1	2	4.30769	1.02916	1.33333	0.596285	1.16667	0.372678	4.25	1.16369
31	1	2	pets	pets5	pets3	pets1	pets4	pets6	pets2	0	122	78	76	124	80	80	2	2	4	4.30769	1.02916	1.33333	0.596285	1.16667	0.372678	4.25	1.16369
31	1	1	injeurd_peo	injeurd_peo2	injeurd_peo6	injeurd_peo3	injeurd_peo5	injeurd_peo1	injeurd_peo4	2	122	78	75	124	80	80	2	2	5	4.30769	1.02916	1.33333	0.596285	1.16667	0.372678	4.25	1.16369
31	1	1	Domestic_violence	Domestic_violence3	Domestic_violence2	Domestic_violence6	Domestic_violence5	Domestic_violence4	Domestic_violence1	3	121	78	73	124	80	80	3	2	7	4.30769	1.02916	1.33333	0.596285	1.16667	0.372678	4.25	1.16369
31	1	2	Baby	Baby2	Baby1	Baby4	Baby6	Baby3	Baby5	0	123	79	77	124	80	80	1	1	3	4.30769	1.02916	1.33333	0.596285	1.16667	0.372678	4.25	1.16369
31	1	2	couples_inlove	couples_inlove5	couples_inlove6	couples_inlove2	couples_inlove4	couples_inlove3	couples_inlove1	0	124	80	79	124	80	80	0	0	1	4.30769	1.02916	1.33333	0.596285	1.16667	0.372678	4.25	1.16369
31	1	1	Environmental_pollution	Environmental_pollution3	Environmental_pollution6	Environmental_pollution4	Environmental_pollution5	Environmental_pollution1	Environmental_pollution2	2	125	80	81	124	80	80	-1	0	-1	4.30769	1.02916	1.33333	0.596285	1.16667	0.372678	4.25	1.16369
31	1	1	Neg_emotion	Neg_emotion2	Neg_emotion1	Neg_emotion3	Neg_emotion6	Neg_emotion4	Neg_emotion5	1	118	76	69	124	80	80	6	4	11	4.30769	1.02916	1.33333	0.596285	1.16667	0.372678	4.25	1.16369
31	1	1	old_peo	old_peo6	old_peo1	old_peo3	old_peo2	old_peo4	old_peo5	1	122	78	76	124	80	80	2	2	4	4.30769	1.02916	1.33333	0.596285	1.16667	0.372678	4.25	1.16369
31	1	2	desserts	desserts3	desserts6	desserts4	desserts2	desserts1	desserts5	0	122	78	76	124	80	80	2	2	4	4.30769	1.02916	1.33333	0.596285	1.16667	0.372678	4.25	1.16369
31	1	2	views	views2	views4	views1	views6	views3	views5	2	118	76	68	124	80	80	6	4	12	4.30769	1.02916	1.33333	0.596285	1.16667	0.372678	4.25	1.16369
31	1	1	negative_situ	negative_situ4	negative_situ6	negative_situ3	negative_situ2	negative_situ1	negative_situ5	1	123	79	77	124	80	80	1	1	3	4.30769	1.02916	1.33333	0.596285	1.16667	0.372678	4.25	1.16369
31	1	1	injeurd_peo	injeurd_peo6	injeurd_peo4	injeurd_peo2	injeurd_peo3	injeurd_peo1	injeurd_peo5	2	120	77	72	124	80	80	4	3	8	4.30769	1.02916	1.33333	0.596285	1.16667	0.372678	4.25	1.16369
31	1	1	Injured_animals	Injured_animals2	Injured_animals5	Injured_animals4	Injured_animals6	Injured_animals1	Injured_animals3	4	124	80	79	124	80	80	0	0	1	4.30769	1.02916	1.33333	0.596285	1.16667	0.372678	4.25	1.16369
32	1	2	happy_ch	happy_ch6	happy_ch3	happy_ch4	happy_ch1	happy_ch5	happy_ch2	3	119	76	103	97	62	62	-22	-14	-41	3.42308	0.840013	1.6	0.61101	2	0	3.33333	0.745356
32	1	1	Injured_animals	Injured_animals6	Injured_animals4	Injured_animals1	Injured_animals2	Injured_animals5	Injured_animals3	6	122	78	108	97	62	62	-25	-16	-46	3.42308	0.840013	1.6	0.61101	2	0	3.33333	0.745356
32	1	1	Domestic_violence	Domestic_violence1	Domestic_violence2	Domestic_violence3	Domestic_violence5	Domestic_violence4	Domestic_violence6	4	120	77	105	97	62	62	-23	-15	-43	3.42308	0.840013	1.6	0.61101	2	0	3.33333	0.745356
32	1	1	Environmental_pollution	Environmental_pollution5	Environmental_pollution2	Environmental_pollution3	Environmental_pollution6	Environmental_pollution4	Environmental_pollution1	0	120	77	105	97	62	62	-23	-15	-43	3.42308	0.840013	1.6	0.61101	2	0	3.33333	0.745356
32	1	2	sport	sport1	sport2	sport3	sport4	sport6	sport5	0	119	76	103	97	62	62	-22	-14	-41	3.42308	0.840013	1.6	0.61101	2	0	3.33333	0.745356
32	1	1	injeurd_peo	injeurd_peo4	injeurd_peo3	injeurd_peo2	injeurd_peo6	injeurd_peo1	injeurd_peo5	2	118	76	101	97	62	62	-21	-14	-39	3.42308	0.840013	1.6	0.61101	2	0	3.33333	0.745356
32	1	2	desserts	desserts2	desserts1	desserts4	desserts3	desserts6	desserts5	1	117	75	100	97	62	62	-20	-13	-38	3.42308	0.840013	1.6	0.61101	2	0	3.33333	0.745356
32	1	2	Baby	Baby6	Baby2	Baby3	Baby4	Baby5	Baby1	2	116	74	97	97	62	62	-19	-12	-35	3.42308	0.840013	1.6	0.61101	2	0	3.33333	0.745356
32	1	2	views	views4	views5	views3	views2	views6	views1	1	118	76	101	97	62	62	-21	-14	-39	3.42308	0.840013	1.6	0.61101	2	0	3.33333	0.745356
32	1	2	pets	pets1	pets6	pets2	pets4	pets3	pets5	2	118	76	102	97	62	62	-21	-14	-40	3.42308	0.840013	1.6	0.61101	2	0	3.33333	0.745356
32	1	2	couples_inlove	couples_inlove5	couples_inlove2	couples_inlove4	couples_inlove6	couples_inlove3	couples_inlove1	1	115	74	96	97	62	62	-18	-12	-34	3.42308	0.840013	1.6	0.61101	2	0	3.33333	0.745356
32	1	2	pets	pets5	pets1	pets3	pets2	pets4	pets6	2	115	74	96	97	62	62	-18	-12	-34	3.42308	0.840013	1.6	0.61101	2	0	3.33333	0.745356
32	1	1	old_peo	old_peo4	old_peo2	old_peo1	old_peo3	old_peo5	old_peo6	3	115	74	96	97	62	62	-18	-12	-34	3.42308	0.840013	1.6	0.61101	2	0	3.33333	0.745356
32	1	2	couples_inlove	couples_inlove5	couples_inlove1	couples_inlove2	couples_inlove4	couples_inlove6	couples_inlove3	1	117	75	99	97	62	62	-20	-13	-37	3.42308	0.840013	1.6	0.61101	2	0	3.33333	0.745356
32	1	2	Baby	Baby4	Baby5	Baby2	Baby1	Baby3	Baby6	2	115	74	96	97	62	62	-18	-12	-34	3.42308	0.840013	1.6	0.61101	2	0	3.33333	0.745356
32	1	1	Neg_emotion	Neg_emotion1	Neg_emotion3	Neg_emotion6	Neg_emotion4	Neg_emotion2	Neg_emotion5	2	118	76	102	97	62	62	-21	-14	-40	3.42308	0.840013	1.6	0.61101	2	0	3.33333	0.745356
32	1	1	negative_situ	negative_situ4	negative_situ6	negative_situ5	negative_situ3	negative_situ2	negative_situ1	0	116	74	98	97	62	62	-19	-12	-36	3.42308	0.840013	1.6	0.61101	2	0	3.33333	0.745356
32	1	2	desserts	desserts5	desserts2	desserts3	desserts6	desserts4	desserts1	1	115	74	96	97	62	62	-18	-12	-34	3.42308	0.840013	1.6	0.61101	2	0	3.33333	0.745356
32	1	2	views	views4	views5	views1	views2	views3	views6	0	113	72	92	97	62	62	-16	-10	-30	3.42308	0.840013	1.6	0.61101	2	0	3.33333	0.745356
32	1	1	negative_situ	negative_situ2	negative_situ3	negative_situ5	negative_situ4	negative_situ1	negative_situ6	1	116	74	97	97	62	62	-19	-12	-35	3.42308	0.840013	1.6	0.61101	2	0	3.33333	0.745356
32	1	1	Injured_animals	Injured_animals1	Injured_animals4	Injured_animals2	Injured_animals3	Injured_animals6	Injured_animals5	5	117	75	99	97	62	62	-20	-13	-37	3.42308	0.840013	1.6	0.61101	2	0	3.33333	0.745356
32	1	2	sport	sport1	sport4	sport6	sport3	sport2	sport5	0	116	74	97	97	62	62	-19	-12	-35	3.42308	0.840013	1.6	0.61101	2	0	3.33333	0.745356
32	1	1	old_peo	old_peo3	old_peo1	old_peo4	old_peo5	old_peo6	old_peo2	4	115	74	95	97	62	62	-18	-12	-33	3.42308	0.840013	1.6	0.61101	2	0	3.33333	0.745356
32	1	1	injeurd_peo	injeurd_peo2	injeurd_peo1	injeurd_peo4	injeurd_peo5	injeurd_peo6	injeurd_peo3	5	113	72	92	97	62	62	-16	-10	-30	3.42308	0.840013	1.6	0.61101	2	0	3.33333	0.745356
32	1	2	happy_ch	happy_ch5	happy_ch6	happy_ch3	happy_ch4	happy_ch2	happy_ch1	1	112	72	90	97	62	62	-15	-10	-28	3.42308	0.840013	1.6	0.61101	2	0	3.33333	0.745356
32	1	1	Domestic_violence	Domestic_violence1	Domestic_violence5	Domestic_violence4	Domestic_violence3	Domestic_violence6	Domestic_violence2	2	114	73	94	97	62	62	-17	-11	-32	3.42308	0.840013	1.6	0.61101	2	0	3.33333	0.745356
32	1	1	Neg_emotion	Neg_emotion6	Neg_emotion4	Neg_emotion1	Neg_emotion3	Neg_emotion2	Neg_emotion5	2	114	73	94	97	62	62	-17	-11	-32	3.42308	0.840013	1.6	0.61101	2	0	3.33333	0.745356
32	1	1	Environmental_pollution	Environmental_pollution3	Environmental_pollution5	Environmental_pollution4	Environmental_pollution2	Environmental_pollution6	Environmental_pollution1	1	111	71	89	97	62	62	-14	-9	-27	3.42308	0.840013	1.6	0.61101	2	0	3.33333	0.745356
32	1	2	sport	sport1	sport3	sport5	sport6	sport2	sport4	0	109	70	85	97	62	62	-12	-8	-23	3.42308	0.840013	1.6	0.61101	2	0	3.33333	0.745356
33	1	2	pets	pets4	pets1	pets5	pets6	pets2	pets3	0	116	74	69	121	78	78	5	4	9	3.46154	1.04627	1.8	0.653197	2.83333	0.687184	3.5	1.11803
33	1	2	happy_ch	happy_ch6	happy_ch2	happy_ch3	happy_ch1	happy_ch5	happy_ch4	2	118	76	72	121	78	78	3	2	6	3.46154	1.04627	1.8	0.653197	2.83333	0.687184	3.5	1.11803
33	1	2	Baby	Baby1	Baby4	Baby2	Baby5	Baby3	Baby6	1	116	74	68	121	78	78	5	4	10	3.46154	1.04627	1.8	0.653197	2.83333	0.687184	3.5	1.11803
33	1	1	negative_situ	negative_situ5	negative_situ6	negative_situ4	negative_situ3	negative_situ1	negative_situ2	5	116	74	69	121	78	78	5	4	9	3.46154	1.04627	1.8	0.653197	2.83333	0.687184	3.5	1.11803
33	1	2	desserts	desserts2	desserts1	desserts3	desserts4	desserts5	desserts6	2	116	74	68	121	78	78	5	4	10	3.46154	1.04627	1.8	0.653197	2.83333	0.687184	3.5	1.11803
33	1	2	views	views5	views2	views3	views6	views1	views4	1	116	74	68	121	78	78	5	4	10	3.46154	1.04627	1.8	0.653197	2.83333	0.687184	3.5	1.11803
33	1	1	Neg_emotion	Neg_emotion1	Neg_emotion5	Neg_emotion6	Neg_emotion3	Neg_emotion2	Neg_emotion4	4	115	74	67	121	78	78	6	4	11	3.46154	1.04627	1.8	0.653197	2.83333	0.687184	3.5	1.11803
33	1	1	Domestic_violence	Domestic_violence1	Domestic_violence2	Domestic_violence3	Domestic_violence6	Domestic_violence4	Domestic_violence5	5	117	75	70	121	78	78	4	3	8	3.46154	1.04627	1.8	0.653197	2.83333	0.687184	3.5	1.11803
33	1	1	Injured_animals	Injured_animals6	Injured_animals1	Injured_animals2	Injured_animals5	Injured_animals4	Injured_animals3	3	118	76	71	121	78	78	3	2	7	3.46154	1.04627	1.8	0.653197	2.83333	0.687184	3.5	1.11803
33	1	1	Environmental_pollution	Environmental_pollution2	Environmental_pollution4	Environmental_pollution1	Environmental_pollution5	Environmental_pollution3	Environmental_pollution6	2	118	76	71	121	78	78	3	2	7	3.46154	1.04627	1.8	0.653197	2.83333	0.687184	3.5	1.11803
33	1	2	couples_inlove	couples_inlove4	couples_inlove3	couples_inlove5	couples_inlove1	couples_inlove2	couples_inlove6	3	115	74	66	121	78	78	6	4	12	3.46154	1.04627	1.8	0.653197	2.83333	0.687184	3.5	1.11803
33	1	2	sport	sport5	sport6	sport3	sport4	sport1	sport2	0	116	74	68	121	78	78	5	4	10	3.46154	1.04627	1.8	0.653197	2.83333	0.687184	3.5	1.11803
33	1	1	injeurd_peo	injeurd_peo3	injeurd_peo5	injeurd_peo2	injeurd_peo6	injeurd_peo4	injeurd_peo1	6	118	76	71	121	78	78	3	2	7	3.46154	1.04627	1.8	0.653197	2.83333	0.687184	3.5	1.11803
33	1	1	old_peo	old_peo2	old_peo6	old_peo5	old_peo3	old_peo1	old_peo4	3	116	74	68	121	78	78	5	4	10	3.46154	1.04627	1.8	0.653197	2.83333	0.687184	3.5	1.11803
33	1	2	Baby	Baby1	Baby6	Baby5	Baby2	Baby3	Baby4	1	115	74	67	121	78	78	6	4	11	3.46154	1.04627	1.8	0.653197	2.83333	0.687184	3.5	1.11803
33	1	2	desserts	desserts2	desserts5	desserts3	desserts1	desserts4	desserts6	1	114	73	65	121	78	78	7	5	13	3.46154	1.04627	1.8	0.653197	2.83333	0.687184	3.5	1.11803
33	1	1	Environmental_pollution	Environmental_pollution1	Environmental_pollution6	Environmental_pollution2	Environmental_pollution3	Environmental_pollution4	Environmental_pollution5	2	114	73	65	121	78	78	7	5	13	3.46154	1.04627	1.8	0.653197	2.83333	0.687184	3.5	1.11803
33	1	2	pets	pets6	pets5	pets1	pets2	pets3	pets4	1	115	74	66	121	78	78	6	4	12	3.46154	1.04627	1.8	0.653197	2.83333	0.687184	3.5	1.11803
33	1	1	Neg_emotion	Neg_emotion5	Neg_emotion2	Neg_emotion3	Neg_emotion1	Neg_emotion6	Neg_emotion4	4	116	74	69	121	78	78	5	4	9	3.46154	1.04627	1.8	0.653197	2.83333	0.687184	3.5	1.11803
33	1	1	Domestic_violence	Domestic_violence4	Domestic_violence5	Domestic_violence3	Domestic_violence1	Domestic_violence6	Domestic_violence2	5	115	74	67	121	78	78	6	4	11	3.46154	1.04627	1.8	0.653197	2.83333	0.687184	3.5	1.11803
33	1	2	views	views3	views2	views6	views4	views5	views1	1	115	74	66	121	78	78	6	4	12	3.46154	1.04627	1.8	0.653197	2.83333	0.687184	3.5	1.11803
33	1	2	sport	sport4	sport1	sport6	sport3	sport2	sport5	0	114	73	65	121	78	78	7	5	13	3.46154	1.04627	1.8	0.653197	2.83333	0.687184	3.5	1.11803
33	1	1	injeurd_peo	injeurd_peo2	injeurd_peo1	injeurd_peo5	injeurd_peo4	injeurd_peo3	injeurd_peo6	6	115	74	66	121	78	78	6	4	12	3.46154	1.04627	1.8	0.653197	2.83333	0.687184	3.5	1.11803
33	1	1	old_peo	old_peo5	old_peo2	old_peo3	old_peo4	old_peo1	old_peo6	3	114	73	65	121	78	78	7	5	13	3.46154	1.04627	1.8	0.653197	2.83333	0.687184	3.5	1.11803
33	1	1	Injured_animals	Injured_animals2	Injured_animals4	Injured_animals5	Injured_animals1	Injured_animals6	Injured_animals3	4	114	73	64	121	78	78	7	5	14	3.46154	1.04627	1.8	0.653197	2.83333	0.687184	3.5	1.11803
33	1	2	couples_inlove	couples_inlove1	couples_inlove4	couples_inlove3	couples_inlove5	couples_inlove6	couples_inlove2	2	114	73	65	121	78	78	7	5	13	3.46154	1.04627	1.8	0.653197	2.83333	0.687184	3.5	1.11803
33	1	2	happy_ch	happy_ch3	happy_ch5	happy_ch4	happy_ch2	happy_ch6	happy_ch1	2	113	72	62	121	78	78	8	6	16	3.46154	1.04627	1.8	0.653197	2.83333	0.687184	3.5	1.11803
33	1	2	views	views3	views6	views5	views1	views2	views4	1	113	72	63	121	78	78	8	6	15	3.46154	1.04627	1.8	0.653197	2.83333	0.687184	3.5	1.11803
33	1	1	negative_situ	negative_situ5	negative_situ1	negative_situ3	negative_situ2	negative_situ4	negative_situ6	4	112	72	60	121	78	78	9	6	18	3.46154	1.04627	1.8	0.653197	2.83333	0.687184	3.5	1.11803
34	1	2	couples_inlove	couples_inlove5	couples_inlove3	couples_inlove2	couples_inlove6	couples_inlove4	couples_inlove1	2	120	77	75	119	76	73	-1	-1	-2	3.07692	0.873678	1.66667	0.788811	2.16667	0.687184	3.16667	0.799305
34	1	1	Injured_animals	Injured_animals5	Injured_animals6	Injured_animals4	Injured_animals2	Injured_animals3	Injured_animals1	4	117	75	70	119	76	73	2	1	3	3.07692	0.873678	1.66667	0.788811	2.16667	0.687184	3.16667	0.799305
34	1	1	Environmental_pollution	Environmental_pollution4	Environmental_pollution6	Environmental_pollution1	Environmental_pollution2	Environmental_pollution5	Environmental_pollution3	3	114	73	64	119	76	73	5	3	9	3.07692	0.873678	1.66667	0.788811	2.16667	0.687184	3.16667	0.799305
34	1	1	Domestic_violence	Domestic_violence1	Domestic_violence4	Domestic_violence6	Domestic_violence3	Domestic_violence2	Domestic_violence5	5	114	73	64	119	76	73	5	3	9	3.07692	0.873678	1.66667	0.788811	2.16667	0.687184	3.16667	0.799305
34	1	2	pets	pets2	pets6	pets5	pets4	pets3	pets1	3	113	72	63	119	76	73	6	4	10	3.07692	0.873678	1.66667	0.788811	2.16667	0.687184	3.16667	0.799305
34	1	2	views	views3	views1	views4	views6	views2	views5	5	113	72	63	119	76	73	6	4	10	3.07692	0.873678	1.66667	0.788811	2.16667	0.687184	3.16667	0.799305
34	1	1	injeurd_peo	injeurd_peo1	injeurd_peo5	injeurd_peo2	injeurd_peo6	injeurd_peo3	injeurd_peo4	6	116	74	68	119	76	73	3	2	5	3.07692	0.873678	1.66667	0.788811	2.16667	0.687184	3.16667	0.799305
34	1	1	negative_situ	negative_situ5	negative_situ3	negative_situ2	negative_situ4	negative_situ6	negative_situ1	1	115	74	66	119	76	73	4	2	7	3.07692	0.873678	1.66667	0.788811	2.16667	0.687184	3.16667	0.799305
34	1	1	Neg_emotion	Neg_emotion1	Neg_emotion6	Neg_emotion3	Neg_emotion5	Neg_emotion4	Neg_emotion2	3	116	74	68	119	76	73	3	2	5	3.07692	0.873678	1.66667	0.788811	2.16667	0.687184	3.16667	0.799305
34	1	2	Baby	Baby3	Baby1	Baby2	Baby4	Baby5	Baby6	4	115	74	66	119	76	73	4	2	7	3.07692	0.873678	1.66667	0.788811	2.16667	0.687184	3.16667	0.799305
34	1	1	old_peo	old_peo2	old_peo5	old_peo6	old_peo1	old_peo4	old_peo3	3	113	72	62	119	76	73	6	4	11	3.07692	0.873678	1.66667	0.788811	2.16667	0.687184	3.16667	0.799305
34	1	2	desserts	desserts3	desserts6	desserts2	desserts4	desserts5	desserts1	4	118	76	71	119	76	73	1	0	2	3.07692	0.873678	1.66667	0.788811	2.16667	0.687184	3.16667	0.799305
34	1	2	happy_ch	happy_ch6	happy_ch4	happy_ch2	happy_ch3	happy_ch5	happy_ch1	2	117	75	70	119	76	73	2	1	3	3.07692	0.873678	1.66667	0.788811	2.16667	0.687184	3.16667	0.799305
34	1	1	old_peo	old_peo4	old_peo3	old_peo2	old_peo1	old_peo5	old_peo6	2	118	76	72	119	76	73	1	0	1	3.07692	0.873678	1.66667	0.788811	2.16667	0.687184	3.16667	0.799305
34	1	1	Environmental_pollution	Environmental_pollution4	Environmental_pollution6	Environmental_pollution1	Environmental_pollution3	Environmental_pollution2	Environmental_pollution5	4	115	74	67	119	76	73	4	2	6	3.07692	0.873678	1.66667	0.788811	2.16667	0.687184	3.16667	0.799305
34	1	1	negative_situ	negative_situ3	negative_situ5	negative_situ4	negative_situ2	negative_situ1	negative_situ6	3	118	76	71	119	76	73	1	0	2	3.07692	0.873678	1.66667	0.788811	2.16667	0.687184	3.16667	0.799305
34	1	2	sport	sport3	sport1	sport5	sport6	sport4	sport2	4	117	75	70	119	76	73	2	1	3	3.07692	0.873678	1.66667	0.788811	2.16667	0.687184	3.16667	0.799305
34	1	2	pets	pets2	pets5	pets3	pets6	pets1	pets4	4	115	74	66	119	76	73	4	2	7	3.07692	0.873678	1.66667	0.788811	2.16667	0.687184	3.16667	0.799305
34	1	1	Neg_emotion	Neg_emotion3	Neg_emotion2	Neg_emotion6	Neg_emotion1	Neg_emotion4	Neg_emotion5	4	115	74	67	119	76	73	4	2	6	3.07692	0.873678	1.66667	0.788811	2.16667	0.687184	3.16667	0.799305
34	1	2	desserts	desserts2	desserts6	desserts3	desserts5	desserts4	desserts1	4	115	74	67	119	76	73	4	2	6	3.07692	0.873678	1.66667	0.788811	2.16667	0.687184	3.16667	0.799305
34	1	2	Baby	Baby5	Baby2	Baby4	Baby3	Baby6	Baby1	5	115	74	67	119	76	73	4	2	6	3.07692	0.873678	1.66667	0.788811	2.16667	0.687184	3.16667	0.799305
34	1	2	sport	sport2	sport1	sport6	sport4	sport3	sport5	3	116	74	69	119	76	73	3	2	4	3.07692	0.873678	1.66667	0.788811	2.16667	0.687184	3.16667	0.799305
34	1	1	Injured_animals	Injured_animals4	Injured_animals1	Injured_animals3	Injured_animals5	Injured_animals6	Injured_animals2	5	115	74	67	119	76	73	4	2	6	3.07692	0.873678	1.66667	0.788811	2.16667	0.687184	3.16667	0.799305
34	1	2	happy_ch	happy_ch4	happy_ch2	happy_ch1	happy_ch3	happy_ch5	happy_ch6	4	117	75	70	119	76	73	2	1	3	3.07692	0.873678	1.66667	0.788811	2.16667	0.687184	3.16667	0.799305
34	1	1	Domestic_violence	Domestic_violence6	Domestic_violence5	Domestic_violence4	Domestic_violence3	Domestic_violence1	Domestic_violence2	5	119	76	73	119	76	73	0	0	0	3.07692	0.873678	1.66667	0.788811	2.16667	0.687184	3.16667	0.799305
34	1	2	views	views5	views2	views3	views1	views4	views6	6	115	74	66	119	76	73	4	2	7	3.07692	0.873678	1.66667	0.788811	2.16667	0.687184	3.16667	0.799305
34	1	2	couples_inlove	couples_inlove2	couples_inlove1	couples_inlove4	couples_inlove6	couples_inlove3	couples_inlove5	5	119	76	74	119	76	73	0	0	-1	3.07692	0.873678	1.66667	0.788811	2.16667	0.687184	3.16667	0.799305
34	1	2	Baby	Baby4	Baby2	Baby5	Baby1	Baby3	Baby6	5	113	72	63	119	76	73	6	4	10	3.07692	0.873678	1.66667	0.788811	2.16667	0.687184	3.16667	0.799305
34	1	1	injeurd_peo	injeurd_peo1	injeurd_peo4	injeurd_peo2	injeurd_peo5	injeurd_peo6	injeurd_peo3	5	118	76	71	119	76	73	1	0	2	3.07692	0.873678	1.66667	0.788811	2.16667	0.687184	3.16667	0.799305
35	1	2	couples_inlove	couples_inlove3	couples_inlove2	couples_inlove4	couples_inlove1	couples_inlove6	couples_inlove5	0	117	75	56	128	82	75	11	7	19	3.15385	1.09868	1.53333	0.618241	1.5	0.5	3	1.08012
35	1	2	sport	sport2	sport5	sport1	sport6	sport4	sport3	1	124	80	68	128	82	75	4	2	7	3.15385	1.09868	1.53333	0.618241	1.5	0.5	3	1.08012
35	1	1	old_peo	old_peo1	old_peo5	old_peo2	old_peo6	old_peo3	old_peo4	1	121	78	63	128	82	75	7	4	12	3.15385	1.09868	1.53333	0.618241	1.5	0.5	3	1.08012
35	1	2	happy_ch	happy_ch3	happy_ch4	happy_ch5	happy_ch1	happy_ch2	happy_ch6	1	123	79	67	128	82	75	5	3	8	3.15385	1.09868	1.53333	0.618241	1.5	0.5	3	1.08012
35	1	2	desserts	desserts5	desserts6	desserts3	desserts4	desserts2	desserts1	1	124	80	69	128	82	75	4	2	6	3.15385	1.09868	1.53333	0.618241	1.5	0.5	3	1.08012
35	1	1	injeurd_peo	injeurd_peo2	injeurd_peo4	injeurd_peo3	injeurd_peo5	injeurd_peo1	injeurd_peo6	2	115	74	52	128	82	75	13	8	23	3.15385	1.09868	1.53333	0.618241	1.5	0.5	3	1.08012
35	1	1	Neg_emotion	Neg_emotion2	Neg_emotion5	Neg_emotion4	Neg_emotion1	Neg_emotion6	Neg_emotion3	1	120	77	60	128	82	75	8	5	15	3.15385	1.09868	1.53333	0.618241	1.5	0.5	3	1.08012
35	1	1	Injured_animals	Injured_animals5	Injured_animals1	Injured_animals2	Injured_animals4	Injured_animals3	Injured_animals6	3	121	78	62	128	82	75	7	4	13	3.15385	1.09868	1.53333	0.618241	1.5	0.5	3	1.08012
35	1	2	views	views2	views5	views6	views1	views3	views4	3	126	81	71	128	82	75	2	1	4	3.15385	1.09868	1.53333	0.618241	1.5	0.5	3	1.08012
35	1	1	Domestic_violence	Domestic_violence5	Domestic_violence3	Domestic_violence1	Domestic_violence4	Domestic_violence2	Domestic_violence6	2	123	79	66	128	82	75	5	3	9	3.15385	1.09868	1.53333	0.618241	1.5	0.5	3	1.08012
35	1	1	Environmental_pollution	Environmental_pollution3	Environmental_pollution5	Environmental_pollution1	Environmental_pollution2	Environmental_pollution6	Environmental_pollution4	1	127	81	74	128	82	75	1	1	1	3.15385	1.09868	1.53333	0.618241	1.5	0.5	3	1.08012
35	1	1	negative_situ	negative_situ2	negative_situ6	negative_situ4	negative_situ1	negative_situ5	negative_situ3	1	122	78	65	128	82	75	6	4	10	3.15385	1.09868	1.53333	0.618241	1.5	0.5	3	1.08012
35	1	1	Injured_animals	Injured_animals2	Injured_animals6	Injured_animals4	Injured_animals5	Injured_animals3	Injured_animals1	2	121	78	63	128	82	75	7	4	12	3.15385	1.09868	1.53333	0.618241	1.5	0.5	3	1.08012
35	1	1	Domestic_violence	Domestic_violence6	Domestic_violence4	Domestic_violence2	Domestic_violence1	Domestic_violence3	Domestic_violence5	2	121	78	62	128	82	75	7	4	13	3.15385	1.09868	1.53333	0.618241	1.5	0.5	3	1.08012
35	1	2	Baby	Baby2	Baby6	Baby4	Baby1	Baby3	Baby5	1	125	80	70	128	82	75	3	2	5	3.15385	1.09868	1.53333	0.618241	1.5	0.5	3	1.08012
35	1	1	old_peo	old_peo5	old_peo2	old_peo1	old_peo3	old_peo6	old_peo4	1	123	79	66	128	82	75	5	3	9	3.15385	1.09868	1.53333	0.618241	1.5	0.5	3	1.08012
35	1	2	pets	pets5	pets3	pets4	pets1	pets2	pets6	3	119	76	58	128	82	75	9	6	17	3.15385	1.09868	1.53333	0.618241	1.5	0.5	3	1.08012
35	1	2	sport	sport4	sport2	sport1	sport6	sport3	sport5	1	121	78	62	128	82	75	7	4	13	3.15385	1.09868	1.53333	0.618241	1.5	0.5	3	1.08012
35	1	2	Baby	Baby6	Baby5	Baby2	Baby4	Baby1	Baby3	1	127	81	73	128	82	75	1	1	2	3.15385	1.09868	1.53333	0.618241	1.5	0.5	3	1.08012
35	1	2	couples_inlove	couples_inlove1	couples_inlove4	couples_inlove3	couples_inlove2	couples_inlove5	couples_inlove6	0	119	76	59	128	82	75	9	6	16	3.15385	1.09868	1.53333	0.618241	1.5	0.5	3	1.08012
35	1	2	happy_ch	happy_ch4	happy_ch1	happy_ch5	happy_ch6	happy_ch3	happy_ch2	0	127	81	73	128	82	75	1	1	2	3.15385	1.09868	1.53333	0.618241	1.5	0.5	3	1.08012
35	1	2	pets	pets3	pets1	pets5	pets4	pets6	pets2	2	125	80	70	128	82	75	3	2	5	3.15385	1.09868	1.53333	0.618241	1.5	0.5	3	1.08012
35	1	1	negative_situ	negative_situ3	negative_situ2	negative_situ1	negative_situ6	negative_situ5	negative_situ4	0	119	76	58	128	82	75	9	6	17	3.15385	1.09868	1.53333	0.618241	1.5	0.5	3	1.08012
35	1	2	views	views4	views1	views5	views3	views2	views6	1	124	80	69	128	82	75	4	2	6	3.15385	1.09868	1.53333	0.618241	1.5	0.5	3	1.08012
35	1	2	desserts	desserts6	desserts2	desserts5	desserts4	desserts1	desserts3	0	126	81	72	128	82	75	2	1	3	3.15385	1.09868	1.53333	0.618241	1.5	0.5	3	1.08012
35	1	1	Environmental_pollution	Environmental_pollution3	Environmental_pollution6	Environmental_pollution5	Environmental_pollution2	Environmental_pollution1	Environmental_pollution4	0	123	79	67	128	82	75	5	3	8	3.15385	1.09868	1.53333	0.618241	1.5	0.5	3	1.08012
35	1	1	injeurd_peo	injeurd_peo4	injeurd_peo2	injeurd_peo1	injeurd_peo5	injeurd_peo3	injeurd_peo6	1	119	76	58	128	82	75	9	6	17	3.15385	1.09868	1.53333	0.618241	1.5	0.5	3	1.08012
35	1	2	Baby	Baby2	Baby1	Baby5	Baby4	Baby6	Baby3	0	126	81	71	128	82	75	2	1	4	3.15385	1.09868	1.53333	0.618241	1.5	0.5	3	1.08012
35	1	1	Neg_emotion	Neg_emotion3	Neg_emotion2	Neg_emotion5	Neg_emotion6	Neg_emotion4	Neg_emotion1	0	122	78	64	128	82	75	6	4	11	3.15385	1.09868	1.53333	0.618241	1.5	0.5	3	1.08012
36	1	2	happy_ch	happy_ch2	happy_ch3	happy_ch6	happy_ch5	happy_ch1	happy_ch4	5	134	86	97	118	76	68	-16	-10	-29	2.88462	1.15449	1.73333	0.771722	2.66667	0.745356	3.08333	1.18732
36	1	1	Environmental_pollution	Environmental_pollution3	Environmental_pollution1	Environmental_pollution2	Environmental_pollution5	Environmental_pollution4	Environmental_pollution6	3	117	75	67	118	76	68	1	1	1	2.88462	1.15449	1.73333	0.771722	2.66667	0.745356	3.08333	1.18732
36	1	2	Baby	Baby3	Baby5	Baby6	Baby1	Baby4	Baby2	3	117	75	67	118	76	68	1	1	1	2.88462	1.15449	1.73333	0.771722	2.66667	0.745356	3.08333	1.18732
36	1	2	desserts	desserts2	desserts4	desserts3	desserts6	desserts5	desserts1	4	120	77	72	118	76	68	-2	-1	-4	2.88462	1.15449	1.73333	0.771722	2.66667	0.745356	3.08333	1.18732
36	1	2	sport	sport6	sport1	sport3	sport5	sport4	sport2	2	118	76	68	118	76	68	0	0	0	2.88462	1.15449	1.73333	0.771722	2.66667	0.745356	3.08333	1.18732
36	1	2	views	views5	views4	views1	views3	views2	views6	2	121	78	73	118	76	68	-3	-2	-5	2.88462	1.15449	1.73333	0.771722	2.66667	0.745356	3.08333	1.18732
36	1	2	couples_inlove	couples_inlove4	couples_inlove5	couples_inlove6	couples_inlove2	couples_inlove3	couples_inlove1	2	116	74	65	118	76	68	2	2	3	2.88462	1.15449	1.73333	0.771722	2.66667	0.745356	3.08333	1.18732
36	1	1	old_peo	old_peo1	old_peo6	old_peo5	old_peo4	old_peo3	old_peo2	5	118	76	68	118	76	68	0	0	0	2.88462	1.15449	1.73333	0.771722	2.66667	0.745356	3.08333	1.18732
36	1	1	injeurd_peo	injeurd_peo2	injeurd_peo1	injeurd_peo4	injeurd_peo3	injeurd_peo5	injeurd_peo6	6	121	78	74	118	76	68	-3	-2	-6	2.88462	1.15449	1.73333	0.771722	2.66667	0.745356	3.08333	1.18732
36	1	1	Injured_animals	Injured_animals1	Injured_animals2	Injured_animals5	Injured_animals6	Injured_animals3	Injured_animals4	7	121	78	74	118	76	68	-3	-2	-6	2.88462	1.15449	1.73333	0.771722	2.66667	0.745356	3.08333	1.18732
36	1	2	pets	pets4	pets3	pets1	pets6	pets5	pets2	3	120	77	71	118	76	68	-2	-1	-3	2.88462	1.15449	1.73333	0.771722	2.66667	0.745356	3.08333	1.18732
36	1	2	views	views2	views4	views3	views5	views6	views1	2	117	75	67	118	76	68	1	1	1	2.88462	1.15449	1.73333	0.771722	2.66667	0.745356	3.08333	1.18732
36	1	1	Domestic_violence	Domestic_violence1	Domestic_violence4	Domestic_violence2	Domestic_violence5	Domestic_violence6	Domestic_violence3	5	120	77	71	118	76	68	-2	-1	-3	2.88462	1.15449	1.73333	0.771722	2.66667	0.745356	3.08333	1.18732
36	1	1	negative_situ	negative_situ5	negative_situ2	negative_situ1	negative_situ4	negative_situ6	negative_situ3	5	120	77	72	118	76	68	-2	-1	-4	2.88462	1.15449	1.73333	0.771722	2.66667	0.745356	3.08333	1.18732
36	1	1	Neg_emotion	Neg_emotion4	Neg_emotion2	Neg_emotion1	Neg_emotion6	Neg_emotion3	Neg_emotion5	4	122	78	75	118	76	68	-4	-2	-7	2.88462	1.15449	1.73333	0.771722	2.66667	0.745356	3.08333	1.18732
36	1	2	couples_inlove	couples_inlove6	couples_inlove3	couples_inlove5	couples_inlove4	couples_inlove2	couples_inlove1	2	123	79	77	118	76	68	-5	-3	-9	2.88462	1.15449	1.73333	0.771722	2.66667	0.745356	3.08333	1.18732
36	1	1	Domestic_violence	Domestic_violence6	Domestic_violence3	Domestic_violence4	Domestic_violence1	Domestic_violence2	Domestic_violence5	5	119	76	70	118	76	68	-1	0	-2	2.88462	1.15449	1.73333	0.771722	2.66667	0.745356	3.08333	1.18732
36	1	1	Neg_emotion	Neg_emotion2	Neg_emotion5	Neg_emotion4	Neg_emotion3	Neg_emotion6	Neg_emotion1	4	122	78	75	118	76	68	-4	-2	-7	2.88462	1.15449	1.73333	0.771722	2.66667	0.745356	3.08333	1.18732
36	1	1	negative_situ	negative_situ5	negative_situ6	negative_situ3	negative_situ4	negative_situ1	negative_situ2	3	123	79	77	118	76	68	-5	-3	-9	2.88462	1.15449	1.73333	0.771722	2.66667	0.745356	3.08333	1.18732
36	1	2	desserts	desserts3	desserts1	desserts5	desserts4	desserts2	desserts6	2	121	78	74	118	76	68	-3	-2	-6	2.88462	1.15449	1.73333	0.771722	2.66667	0.745356	3.08333	1.18732
36	1	1	Injured_animals	Injured_animals2	Injured_animals1	Injured_animals6	Injured_animals4	Injured_animals5	Injured_animals3	5	118	76	69	118	76	68	0	0	-1	2.88462	1.15449	1.73333	0.771722	2.66667	0.745356	3.08333	1.18732
36	1	2	sport	sport2	sport4	sport3	sport6	sport5	sport1	3	116	74	65	118	76	68	2	2	3	2.88462	1.15449	1.73333	0.771722	2.66667	0.745356	3.08333	1.18732
36	1	2	pets	pets6	pets5	pets2	pets1	pets3	pets4	2	116	74	65	118	76	68	2	2	3	2.88462	1.15449	1.73333	0.771722	2.66667	0.745356	3.08333	1.18732
36	1	2	happy_ch	happy_ch2	happy_ch1	happy_ch4	happy_ch6	happy_ch5	happy_ch3	3	118	76	69	118	76	68	0	0	-1	2.88462	1.15449	1.73333	0.771722	2.66667	0.745356	3.08333	1.18732
36	1	1	old_peo	old_peo4	old_peo6	old_peo2	old_peo3	old_peo1	old_peo5	5	121	78	73	118	76	68	-3	-2	-5	2.88462	1.15449	1.73333	0.771722	2.66667	0.745356	3.08333	1.18732
36	1	2	Baby	Baby5	Baby4	Baby3	Baby2	Baby1	Baby6	2	126	81	83	118	76	68	-8	-5	-15	2.88462	1.15449	1.73333	0.771722	2.66667	0.745356	3.08333	1.18732
36	1	1	Environmental_pollution	Environmental_pollution4	Environmental_pollution3	Environmental_pollution5	Environmental_pollution1	Environmental_pollution6	Environmental_pollution2	4	122	78	76	118	76	68	-4	-2	-8	2.88462	1.15449	1.73333	0.771722	2.66667	0.745356	3.08333	1.18732
36	1	2	views	views3	views4	views1	views2	views6	views5	2	117	75	66	118	76	68	1	1	2	2.88462	1.15449	1.73333	0.771722	2.66667	0.745356	3.08333	1.18732
36	1	1	injeurd_peo	injeurd_peo2	injeurd_peo4	injeurd_peo3	injeurd_peo6	injeurd_peo1	injeurd_peo5	5	120	77	71	118	76	68	-2	-1	-3	2.88462	1.15449	1.73333	0.771722	2.66667	0.745356	3.08333	1.18732
37	1	2	sport	sport2	sport1	sport3	sport5	sport4	sport6	5	116	74	72	116	74	72	0	0	0	2.80769	1.41474	1.13333	0.498888	1	0	2.33333	1.31233
37	1	2	couples_inlove	couples_inlove5	couples_inlove3	couples_inlove4	couples_inlove1	couples_inlove6	couples_inlove2	5	118	76	75	116	74	72	-2	-2	-3	2.80769	1.41474	1.13333	0.498888	1	0	2.33333	1.31233
37	1	1	Environmental_pollution	Environmental_pollution1	Environmental_pollution5	Environmental_pollution2	Environmental_pollution4	Environmental_pollution6	Environmental_pollution3	2	116	74	72	116	74	72	0	0	0	2.80769	1.41474	1.13333	0.498888	1	0	2.33333	1.31233
37	1	2	happy_ch	happy_ch1	happy_ch3	happy_ch2	happy_ch4	happy_ch6	happy_ch5	4	107	69	56	116	74	72	9	5	16	2.80769	1.41474	1.13333	0.498888	1	0	2.33333	1.31233
37	1	2	pets	pets4	pets1	pets6	pets2	pets3	pets5	3	117	75	73	116	74	72	-1	-1	-1	2.80769	1.41474	1.13333	0.498888	1	0	2.33333	1.31233
37	1	2	Baby	Baby4	Baby6	Baby5	Baby1	Baby2	Baby3	5	112	72	65	116	74	72	4	2	7	2.80769	1.41474	1.13333	0.498888	1	0	2.33333	1.31233
37	1	2	views	views6	views4	views2	views3	views1	views5	6	112	72	65	116	74	72	4	2	7	2.80769	1.41474	1.13333	0.498888	1	0	2.33333	1.31233
37	1	1	Domestic_violence	Domestic_violence2	Domestic_violence3	Domestic_violence6	Domestic_violence1	Domestic_violence4	Domestic_violence5	5	116	74	71	116	74	72	0	0	1	2.80769	1.41474	1.13333	0.498888	1	0	2.33333	1.31233
37	1	1	Neg_emotion	Neg_emotion3	Neg_emotion2	Neg_emotion5	Neg_emotion6	Neg_emotion4	Neg_emotion1	7	110	70	61	116	74	72	6	4	11	2.80769	1.41474	1.13333	0.498888	1	0	2.33333	1.31233
37	1	2	desserts	desserts4	desserts1	desserts3	desserts6	desserts2	desserts5	3	112	72	64	116	74	72	4	2	8	2.80769	1.41474	1.13333	0.498888	1	0	2.33333	1.31233
37	1	2	Baby	Baby6	Baby3	Baby5	Baby2	Baby1	Baby4	5	111	71	62	116	74	72	5	3	10	2.80769	1.41474	1.13333	0.498888	1	0	2.33333	1.31233
37	1	2	desserts	desserts4	desserts2	desserts1	desserts5	desserts6	desserts3	3	120	77	80	116	74	72	-4	-3	-8	2.80769	1.41474	1.13333	0.498888	1	0	2.33333	1.31233
37	1	1	injeurd_peo	injeurd_peo4	injeurd_peo2	injeurd_peo1	injeurd_peo6	injeurd_peo5	injeurd_peo3	4	117	75	74	116	74	72	-1	-1	-2	2.80769	1.41474	1.13333	0.498888	1	0	2.33333	1.31233
37	1	1	Injured_animals	Injured_animals4	Injured_animals1	Injured_animals2	Injured_animals3	Injured_animals5	Injured_animals6	6	116	74	71	116	74	72	0	0	1	2.80769	1.41474	1.13333	0.498888	1	0	2.33333	1.31233
37	1	1	old_peo	old_peo5	old_peo1	old_peo3	old_peo2	old_peo6	old_peo4	4	116	74	71	116	74	72	0	0	1	2.80769	1.41474	1.13333	0.498888	1	0	2.33333	1.31233
37	1	2	couples_inlove	couples_inlove5	couples_inlove3	couples_inlove4	couples_inlove6	couples_inlove2	couples_inlove1	5	107	69	56	116	74	72	9	5	16	2.80769	1.41474	1.13333	0.498888	1	0	2.33333	1.31233
37	1	1	negative_situ	negative_situ3	negative_situ5	negative_situ4	negative_situ6	negative_situ1	negative_situ2	4	112	72	64	116	74	72	4	2	8	2.80769	1.41474	1.13333	0.498888	1	0	2.33333	1.31233
37	1	1	Environmental_pollution	Environmental_pollution4	Environmental_pollution2	Environmental_pollution1	Environmental_pollution3	Environmental_pollution6	Environmental_pollution5	2	117	75	73	116	74	72	-1	-1	-1	2.80769	1.41474	1.13333	0.498888	1	0	2.33333	1.31233
37	1	1	Domestic_violence	Domestic_violence2	Domestic_violence1	Domestic_violence6	Domestic_violence4	Domestic_violence5	Domestic_violence3	5	117	75	73	116	74	72	-1	-1	-1	2.80769	1.41474	1.13333	0.498888	1	0	2.33333	1.31233
37	1	2	views	views2	views4	views6	views1	views5	views3	6	115	74	70	116	74	72	1	0	2	2.80769	1.41474	1.13333	0.498888	1	0	2.33333	1.31233
37	1	2	sport	sport1	sport5	sport4	sport6	sport2	sport3	5	112	72	65	116	74	72	4	2	7	2.80769	1.41474	1.13333	0.498888	1	0	2.33333	1.31233
37	1	1	injeurd_peo	injeurd_peo4	injeurd_peo1	injeurd_peo3	injeurd_peo2	injeurd_peo5	injeurd_peo6	5	117	75	73	116	74	72	-1	-1	-1	2.80769	1.41474	1.13333	0.498888	1	0	2.33333	1.31233
37	1	2	pets	pets5	pets6	pets1	pets2	pets3	pets4	2	116	74	71	116	74	72	0	0	1	2.80769	1.41474	1.13333	0.498888	1	0	2.33333	1.31233
37	1	2	happy_ch	happy_ch6	happy_ch4	happy_ch3	happy_ch1	happy_ch2	happy_ch5	4	117	75	74	116	74	72	-1	-1	-2	2.80769	1.41474	1.13333	0.498888	1	0	2.33333	1.31233
37	1	1	old_peo	old_peo3	old_peo4	old_peo2	old_peo1	old_peo5	old_peo6	1	117	75	74	116	74	72	-1	-1	-2	2.80769	1.41474	1.13333	0.498888	1	0	2.33333	1.31233
37	1	2	Baby	Baby4	Baby2	Baby5	Baby3	Baby6	Baby1	2	116	74	71	116	74	72	0	0	1	2.80769	1.41474	1.13333	0.498888	1	0	2.33333	1.31233
37	1	1	Injured_animals	Injured_animals1	Injured_animals2	Injured_animals3	Injured_animals6	Injured_animals5	Injured_animals4	2	106	68	54	116	74	72	10	6	18	2.80769	1.41474	1.13333	0.498888	1	0	2.33333	1.31233
37	1	1	negative_situ	negative_situ5	negative_situ2	negative_situ4	negative_situ3	negative_situ6	negative_situ1	1	136	87	109	116	74	72	-20	-13	-37	2.80769	1.41474	1.13333	0.498888	1	0	2.33333	1.31233
37	1	1	Neg_emotion	Neg_emotion5	Neg_emotion2	Neg_emotion4	Neg_emotion1	Neg_emotion6	Neg_emotion3	5	117	75	74	116	74	72	-1	-1	-2	2.80769	1.41474	1.13333	0.498888	1	0	2.33333	1.31233
38	1	2	desserts	desserts1	desserts6	desserts3	desserts2	desserts4	desserts5	1	114	73	74	114	73	73	0	0	-1	2.38462	1.0406	1.6	0.61101	2	1	2.25	1.01036
38	1	1	old_peo	old_peo1	old_peo6	old_peo5	old_peo2	old_peo3	old_peo4	3	110	70	66	114	73	73	4	3	7	2.38462	1.0406	1.6	0.61101	2	1	2.25	1.01036
38	1	1	injeurd_peo	injeurd_peo3	injeurd_peo1	injeurd_peo6	injeurd_peo4	injeurd_peo5	injeurd_peo2	6	110	70	67	114	73	73	4	3	6	2.38462	1.0406	1.6	0.61101	2	1	2.25	1.01036
38	1	2	sport	sport1	sport3	sport5	sport4	sport6	sport2	4	110	70	67	114	73	73	4	3	6	2.38462	1.0406	1.6	0.61101	2	1	2.25	1.01036
38	1	2	couples_inlove	couples_inlove4	couples_inlove2	couples_inlove1	couples_inlove5	couples_inlove6	couples_inlove3	5	111	71	69	114	73	73	3	2	4	2.38462	1.0406	1.6	0.61101	2	1	2.25	1.01036
38	1	1	Injured_animals	Injured_animals3	Injured_animals1	Injured_animals5	Injured_animals6	Injured_animals2	Injured_animals4	5	113	72	71	114	73	73	1	1	2	2.38462	1.0406	1.6	0.61101	2	1	2.25	1.01036
38	1	1	Neg_emotion	Neg_emotion2	Neg_emotion1	Neg_emotion6	Neg_emotion3	Neg_emotion5	Neg_emotion4	2	115	74	75	114	73	73	-1	-1	-2	2.38462	1.0406	1.6	0.61101	2	1	2.25	1.01036
38	1	2	happy_ch	happy_ch1	happy_ch3	happy_ch6	happy_ch4	happy_ch5	happy_ch2	1	117	75	79	114	73	73	-3	-2	-6	2.38462	1.0406	1.6	0.61101	2	1	2.25	1.01036
38	1	2	views	views2	views6	views3	views1	views5	views4	2	111	71	69	114	73	73	3	2	4	2.38462	1.0406	1.6	0.61101	2	1	2.25	1.01036
38	1	1	negative_situ	negative_situ1	negative_situ6	negative_situ4	negative_situ3	negative_situ2	negative_situ5	3	111	71	69	114	73	73	3	2	4	2.38462	1.0406	1.6	0.61101	2	1	2.25	1.01036
38	1	1	Domestic_violence	Domestic_violence2	Domestic_violence5	Domestic_violence3	Domestic_violence6	Domestic_violence1	Domestic_violence4	5	112	72	70	114	73	73	2	1	3	2.38462	1.0406	1.6	0.61101	2	1	2.25	1.01036
38	1	2	pets	pets1	pets4	pets3	pets6	pets2	pets5	1	113	72	71	114	73	73	1	1	2	2.38462	1.0406	1.6	0.61101	2	1	2.25	1.01036
38	1	2	Baby	Baby3	Baby1	Baby6	Baby5	Baby2	Baby4	4	113	72	71	114	73	73	1	1	2	2.38462	1.0406	1.6	0.61101	2	1	2.25	1.01036
38	1	2	happy_ch	happy_ch2	happy_ch1	happy_ch4	happy_ch6	happy_ch5	happy_ch3	1	115	74	75	114	73	73	-1	-1	-2	2.38462	1.0406	1.6	0.61101	2	1	2.25	1.01036
38	1	1	Environmental_pollution	Environmental_pollution5	Environmental_pollution3	Environmental_pollution4	Environmental_pollution2	Environmental_pollution1	Environmental_pollution6	4	111	71	69	114	73	73	3	2	4	2.38462	1.0406	1.6	0.61101	2	1	2.25	1.01036
38	1	2	desserts	desserts3	desserts2	desserts4	desserts6	desserts1	desserts5	2	117	75	79	114	73	73	-3	-2	-6	2.38462	1.0406	1.6	0.61101	2	1	2.25	1.01036
38	1	1	Injured_animals	Injured_animals3	Injured_animals2	Injured_animals5	Injured_animals4	Injured_animals1	Injured_animals6	5	111	71	69	114	73	73	3	2	4	2.38462	1.0406	1.6	0.61101	2	1	2.25	1.01036
38	1	2	pets	pets2	pets5	pets4	pets3	pets6	pets1	1	114	73	73	114	73	73	0	0	0	2.38462	1.0406	1.6	0.61101	2	1	2.25	1.01036
38	1	2	views	views3	views4	views6	views5	views1	views2	2	117	75	79	114	73	73	-3	-2	-6	2.38462	1.0406	1.6	0.61101	2	1	2.25	1.01036
38	1	1	negative_situ	negative_situ4	negative_situ1	negative_situ3	negative_situ5	negative_situ2	negative_situ6	3	113	72	72	114	73	73	1	1	1	2.38462	1.0406	1.6	0.61101	2	1	2.25	1.01036
38	1	1	Environmental_pollution	Environmental_pollution1	Environmental_pollution5	Environmental_pollution6	Environmental_pollution4	Environmental_pollution3	Environmental_pollution2	2	113	72	72	114	73	73	1	1	1	2.38462	1.0406	1.6	0.61101	2	1	2.25	1.01036
38	1	1	Domestic_violence	Domestic_violence6	Domestic_violence5	Domestic_violence3	Domestic_violence4	Domestic_violence1	Domestic_violence2	5	110	70	67	114	73	73	4	3	6	2.38462	1.0406	1.6	0.61101	2	1	2.25	1.01036
38	1	1	injeurd_peo	injeurd_peo5	injeurd_peo6	injeurd_peo4	injeurd_peo1	injeurd_peo3	injeurd_peo2	6	111	71	69	114	73	73	3	2	4	2.38462	1.0406	1.6	0.61101	2	1	2.25	1.01036
38	1	1	Neg_emotion	Neg_emotion6	Neg_emotion3	Neg_emotion1	Neg_emotion4	Neg_emotion2	Neg_emotion5	4	111	71	68	114	73	73	3	2	5	2.38462	1.0406	1.6	0.61101	2	1	2.25	1.01036
38	1	2	sport	sport1	sport5	sport3	sport2	sport4	sport6	3	113	72	71	114	73	73	1	1	2	2.38462	1.0406	1.6	0.61101	2	1	2.25	1.01036
38	1	2	Baby	Baby5	Baby4	Baby2	Baby3	Baby1	Baby6	3	110	70	66	114	73	73	4	3	7	2.38462	1.0406	1.6	0.61101	2	1	2.25	1.01036
38	1	2	couples_inlove	couples_inlove4	couples_inlove1	couples_inlove2	couples_inlove6	couples_inlove3	couples_inlove5	4	110	70	67	114	73	73	4	3	6	2.38462	1.0406	1.6	0.61101	2	1	2.25	1.01036
38	1	1	old_peo	old_peo4	old_peo2	old_peo3	old_peo5	old_peo6	old_peo1	4	114	73	73	114	73	73	0	0	0	2.38462	1.0406	1.6	0.61101	2	1	2.25	1.01036
38	1	2	desserts	desserts5	desserts1	desserts6	desserts2	desserts4	desserts3	1	116	74	77	114	73	73	-2	-1	-4	2.38462	1.0406	1.6	0.61101	2	1	2.25	1.01036

## Sheet: Meta table of means- experim. 1
subject_number	age_group	age	sex	Weight	family_status	education_years	living_area	work_status	BP_3groups	BP_HR_medication	Psychiatric_medication	diabetes	mean_subscale_bodyawareness	sum_subscale_bodyawareness	mean_subscale_ANS_Supradiaphragmatic	sum_subscale_ANS_Supradiaphragmatic	mean_subscale_ANS_sub	sum_subscale_ANS_sub	mean_bodyawareness_VS	sum_bodyawareness_VS	mean_selfreport	mean_diff_HR	mean_diff_BPdia	mean_diff_BPsis	selfreport_negative	selfreport_positive	Domestic_violence_selfreport	Environmental_pollution_selfreport	injeurd_peo_selfreport	Injured_animals_selfreport	Neg_emotion_selfreport	negative_situ_selfreport	old_peo_selfreport	Baby_selfreport	couples_inlove_selfreport	desserts_selfreport	happy_ch_selfreport	pets_selfreport	sport_selfreport	views_selfreport	diff_HR_negative	diff_HR_positive	Domestic_violence_diff_HR	Environmental_pollution_diff_HR	injeurd_peo_diff_HR	Injured_animals_diff_HR	Neg_emotion_diff_HR	negative_situ_diff_HR	old_peo_diff_HR
1	2	73	2	64	4	11	Southern region - Zeelim	2	2	0	1	0	2.65385	69	2.66667	40	2	12	2.41667	29	5.6619	0.583333	0.204762	0.240476	6.85714	4.46667	8	6.5	8	8	6.5	4	7	5.66667	6.5	2.5	8	2.5	2	3.5	0.5	0.666667	-1	0	1	-0.5	2	2	0
2	2	73	2	63	2	19	Southern region - Zeelim	3	1	1	0	1	2.65385	69	2.26667	34	2.66667	16	2.83333	34	5.19762	0.292857	0.107143	-0.164286	5.92857	4.46667	6	4.5	8	6.5	6.5	3.5	6.5	7	5	3	5	3.5	3.5	5	0.785714	-0.2	-1	0	1.5	1	0.5	2	1.5
3	2	75	1	88	2	20	Southern region - Zeelim	1	1	1	0	0	1.38462	36	1.4	21	1.66667	10	1	12	6.6119	1.43571	0.559524	0.42381	7.35714	5.86667	8	7.5	8	8	7	5.5	7.5	6	6.5	3	6.5	6.5	4	7.66667	2.07143	0.8	1.5	3	0.5	3	1.5	4	1
4	2	73	2	64	2	17	Southern region - Zeelim	3	2	0	0	0	3.69231	96	1.4	21	1.5	9	4.16667	50	2.72619	-0.52619	0.0428571	-0.0571429	2.78571	2.66667	3.5	2	3	2	3.5	2.5	3	2.5	3.66667	1	2	3	2.5	3.5	0.214286	-1.26667	0	0	0.5	1	0	-1	1
5	2	75	1	92	4	14	Southern region - Zeelim	2	1	1	0	0	1.69231	44	1.53333	23	1.66667	10	1.83333	22	4.80238	0.790476	0.72381	0.55	6.07143	3.53333	7.5	7	8	6.5	4	4.5	5	5	3.5	1	5.5	2.5	0.5	6	0.714286	0.866667	2	1.5	2.5	-6.5	2	1	2.5
6	2	74	2	85	2	12	Southern region - Zeelim	1	1	1	0	0	1.80769	47	1.4	21	1.16667	7	1.66667	20	3.45	8.55	3.15	4.0881	4.5	2.4	7	3.5	6.5	2.5	4	3	5	2.33333	5	1	2.5	1.5	2.5	2	9.5	7.6	10	10	9	9.5	9.5	10	8.5
7	2	78	1	100	2	13	Southern region - Zeelim	1	1	1	0	0	2.30769	60	1.66667	25	1.83333	11	1.91667	23	1.39048	-1.57619	-0.285714	-1.0119	1.71429	1.06667	1.5	1.5	3.5	2.5	1	1	1	0.5	1	2	1	1	1	1	-2.28571	-0.866667	-3.5	-7	-1	0	-0.5	-2	-2
8	2	75	1	74	2	14	Southern region - Zeelim	3	1	1	0	0	2.23077	58	1.26667	19	1.66667	10	2.25	27	0.585714	0.490476	0.588095	0.383333	0.571429	0.6	1	0.5	0.5	0.5	1	0.5	0	1	0.5	0	0.5	0.5	0.5	1	0.714286	0.266667	1	0.5	2	1.5	0	-1	1
9	2	75	2	65	2	12	Southern region - Zeelim	3	2	0	0	0	3.38462	88	1.66667	25	3	18	3.66667	44	6.52143	5.12143	1.35238	2.21667	6.64286	6.4	7.5	7	7.5	7	7	4	6.5	7	5.5	4	7.66667	8	4	8	5.64286	4.6	5.5	4	6.5	6.5	5	7	5
10	2	77	1	80	2	15	Southern region - Zeelim	2	2	0	0	0	2.92308	76	1.73333	26	1.33333	8	2.33333	28	5.97857	16.7095	5.23571	9.23333	6.35714	5.6	7	5.5	7	7	6.5	5	6.5	6	6.5	4.66667	6.5	5	4	7	16.2857	17.1333	24.5	21	21.5	18.5	14.5	2	12
11	2	75	2	44	4	14	Southern region - Zeelim	3	1	1	0	0	1.73077	45	1.26667	19	1.5	9	1.75	21	5.16905	5.83571	1.74286	3.64286	6.07143	4.26667	7	6	7	5.5	6	5.5	5.5	7	5.5	1.33333	6.5	3	3	5	7.07143	4.6	6.5	6.5	10	2	6.5	5.5	12.5
12	2	85	1	72	2	12	Southern region - Zeelim	2	2	0	0	0	1.73077	45	1	15	1.16667	7	1.66667	20	4.30238	5.80476	2.3119	3.07381	4.07143	4.53333	5.5	1	5.5	4	4.5	3.5	4.5	7	5	1.5	7	2.5	3.33333	6	6.14286	5.46667	5	6	5.5	6	5	8	7.5
13	2	84	2	52	2	12	Southern region - Zeelim	2	2	0	0	0	3	78	2.26667	34	2	12	3.16667	38	4.11667	4.45476	1.48571	2.52143	6.5	1.73333	7	6.5	8	8	4.5	5.5	6	1.5	0	1	2	3.5	2.5	1.66667	4.64286	4.26667	3.5	4	5.5	5	3.5	6	5
14	2	83	1	58	4	15	Southern region - Nir Yitzhak	1	2	0	0	0	2.76923	72	2.66667	40	2.33333	14	2.75	33	5.27857	9.2119	3.58571	4.96905	6.35714	4.2	7	5.5	7	5.5	7	6.5	6	5	6	1.5	6.5	3	3.5	4	9.35714	9.06667	11	6	12.5	6	7	11	12
15	2	88	1	103	2	11	Southern region - Nir Yitzhak	2	2	0	0	0	2.07692	54	1.53333	23	1.16667	7	1.91667	23	3.7619	-3.61905	-1.62857	-1.92381	3.85714	3.66667	4.5	0	5.5	6	1	3	7	5.66667	4.5	2.5	5.5	3.5	0.5	2.5	-1.57143	-5.66667	2	5.5	1.5	-12.5	-6.5	2	-3
16	2	87	2	46	2	10	Southern region - Nir Yitzhak	2	1	1	0	0	1.92308	50	1.86667	28	1.83333	11	1.66667	20	4.8381	-2.99524	-0.378571	-1.60476	5.14286	4.53333	7	3.5	6.5	7	4	3.5	4.5	6.5	3.66667	2.5	7	4	4.5	4	-5.85714	-0.133333	-11.5	-4.5	-2	-21.5	-5	1	2.5
17	2	84	2	77	4	15	Southern region - Nir Yitzhak	3	1	1	0	0	1.88462	49	1.33333	20	1.33333	8	2.25	27	0.352381	3.03571	1.56667	1.2619	0.571429	0.133333	1.5	0.5	1	0.5	0	0.5	0	0	0	0	0	0	0	1	4.07143	2	5	1	3.5	7	3.5	5.5	3
18	2	87	2	52	4	7	Southern region - Nir Yitzhak	1	1	1	0	0	2.26923	59	1.46667	22	1	6	1.75	21	0	0.219048	0.116667	0.588095	0	0	0	0	0	0	0	0	0	0	0	0	0	0	0	0	-1.42857	1.86667	-8.5	-11	3.5	-0.5	2	2	2.5
19	2	87	1	90	4	20	Southern region - Nir Yitzhak	2	2	0	0	0	2.03846	53	1.26667	19	1.66667	10	2	24	3.51667	2.20476	1.08095	1.29286	3.5	3.53333	3.5	3.5	2.5	4	4	3.5	3.5	3.5	3.5	4	4.5	4	2.66667	3	3.14286	1.26667	3	4	-2	4.5	6.5	4	2
20	2	85	1	80	2	10	Southern region - Zeelim	1	1	1	0	0	2	52	1.13333	17	1.66667	10	2.08333	25	4.51429	-16.819	-6.3881	-9.24048	5.42857	3.6	6	5	6	6	5	4	6	6	4	3.5	2.5	4.5	4	1.66667	-20.5714	-13.0667	-14.5	-15	-37.5	-24	-9.5	-28	-15.5
21	1	34	2	88	3	12	Southern region - Zeelim	1	3	0	0	0	2.73077	71	1	15	1	6	2.58333	31	0.428571	4.42381	1.64286	2.4619	0.857143	0	1.5	1	1.5	1	0	0	1	0	0	0	0	0	0	0	8.71429	0.133333	11.5	3.5	12.5	7.5	11	4	11
22	1	32	2	70	1	19	Southern region - Zeelim	1	3	0	0	0	2.30769	60	1.8	27	2	12	2.25	27	1.18095	8.41905	3.5881	4.48571	1.42857	0.933333	1	0.5	2.5	2	1	1	2	1	0.5	0.5	1.5	1.5	0.333333	1.5	8.57143	8.26667	10.5	6	6.5	11.5	9	8	8.5
23	1	22	2	58	1	12	Central area	1	3	0	0	0	1.92308	50	1.86667	28	1.33333	8	2	24	5.22143	1.38333	0.183333	0.845238	5.64286	4.8	6	3.5	7	7	5	5.5	5.5	6	4	5	3	5.5	4.5	6	2.5	0.266667	6	0.5	-0.5	5	-1	5	2.5
24	1	25	2	59	1	12	Central area	1	3	0	0	0	3.73077	97	1.8	27	1.83333	11	4.33333	52	3.49286	3.50714	0.992857	1.99286	3.78571	3.2	4	4.5	4	4	3	4	3	3	3.5	3.5	3.5	3.5	2.5	3	3.21429	3.8	3.5	3	3.5	4	4.5	1.5	2.5
25	1	24	2	79	1	12	Northern region	1	3	0	0	0	3.46154	90	1.8	27	2	12	3.58333	43	1.94286	6.42857	2.18095	4.17857	2.28571	1.6	3	1	3.5	2.5	2.5	1	2.5	2	2	2	3	0.5	1	1	6.85714	6	4.5	4.5	7.5	8	7.5	10	6
26	1	25	2	54	2	12	Northern region	1	3	0	0	0	3.34615	87	1.4	21	3.5	21	3.5	42	2.15476	6.57381	1.98333	3.38571	3.64286	0.666667	4	0	6.5	6	4	1	4	1.5	0.666667	0.5	0.5	0	0	1.5	5.21429	7.93333	0	8.5	8	5.5	8	4	2.5
27	1	24	2	78	1	12	Northern region	1	3	0	0	0	3.19231	83	1.66667	25	2	12	2.83333	34	2.34048	3.15	1.24524	1.93571	3.21429	1.46667	4.5	1	4.5	4	3.5	2.5	2.5	1	1.66667	1.5	1.5	1	2	1.5	3.5	2.8	3.5	2.5	4.5	3.5	4.5	1.5	4.5
28	1	26	2	83	1	13	Central area	1	3	0	0	0	3.30769	86	1.86667	28	1.5	9	3.33333	40	1.00952	5.07381	2.14048	3.14286	1.28571	0.733333	2	0.5	2	2	1	1	0.5	0	1	2	0.5	1	0.5	0	5.21429	4.93333	6.5	5.5	5	5.5	5.5	4.5	4
29	1	25	2	55	1	12	Northern region	1	3	0	1	0	4.61538	120	2.2	33	2.5	15	4.41667	53	3.9619	4.78571	1.27143	2.16905	4.85714	3.06667	3.5	4	6	6	5	4	5.5	4.5	3.5	6	1	1.66667	4	1.5	4.57143	5	6	5.5	6	2.5	5.5	2.5	4
30	1	26	2	43	1	12	Central area	2	3	0	0	0	3.53846	92	2.4	36	3.33333	20	3.58333	43	3.31429	0.719048	0.138095	0.583333	3.42857	3.2	2.5	3	6.5	4.5	4	1	2.5	4	5.5	6	1.5	2.5	1	2.33333	0.571429	0.866667	2.5	0.5	3	-1.5	1	-1.5	0
31	1	24	2	57	1	12	Central area	1	3	0	0	0	4.30769	112	1.33333	20	1.16667	7	4.25	51	1.55	3.19286	1.25	1.35714	2.5	0.6	3.5	2	2	5	2	1.5	1.5	0	0	0	0	0	0	3	3.78571	2.6	5	0.5	6.5	1.5	7.5	2.5	3
33	1	25	2	56	1	14	Central area	1	3	0	0	0	3.46154	90	1.8	27	2.83333	17	3.5	42	2.6	11.0548	4.09524	5.68095	4	1.2	5	2	6	3.5	4	4.5	3	1	2.5	1.5	2	0.5	0	1	10.6429	11.4667	9.5	10	9.5	10.5	10	13.5	11.5
34	1	20	2	55	1	12	Northern region	2	3	0	0	0	3.07692	80	1.66667	25	2.16667	13	3.16667	38	3.89286	5.07143	1.6881	3.10238	3.78571	4	5	3.5	5.5	4.5	3.5	2	2.5	4.66667	3.5	4	3	3.5	3.5	5.5	5.14286	5	4.5	7.5	3.5	4.5	5.5	4.5	6
35	1	26	1	58	1	12	Southern region - Zeelim	2	3	2	0	0	3.15385	82	1.53333	23	1.5	9	3	36	1.10714	9.97143	3.47381	5.62619	1.21429	1	2	0.5	1.5	2.5	0.5	0.5	1	0.666667	0	0.5	0.5	2.5	1	2	12.1429	7.8	11	4.5	20	12.5	13	13.5	10.5
36	1	27	1	100	1	12	Central area	1	3	2	0	0	2.88462	75	1.73333	26	2.66667	16	3.08333	37	3.65714	-4.10952	-1.10714	-2.14286	4.71429	2.6	5	3.5	5.5	6	4	4	5	2.5	2	3	4	2.5	2.5	2	-4.28571	-3.93333	-2.5	-3.5	-4.5	-3.5	-7	-6.5	-2.5
37	1	28	1	70	1	12	Central area	1	3	2	0	0	2.80769	73	1.13333	17	1	6	2.33333	28	3.99286	1.81905	0.216667	0.852381	3.78571	4.2	5	2	4.5	4	6	2.5	2.5	4	5	3	4	2.5	5	6	-0.428571	4.06667	0	-0.5	-1.5	9.5	4.5	-14.5	-0.5
38	1	26	1	61	1	17	Northern region	1	3	2	0	0	2.38462	62	1.6	24	2	12	2.25	27	3.20238	1.87381	1.05238	1.40714	4.07143	2.33333	5	3	6	5	3	3	3.5	3.5	4.5	1.33333	1	1	3.5	2	3.21429	0.533333	4.5	2.5	5	3	1.5	2.5	3.5
[truncated: 39 more columns]

## Sheet: Experiment 2 - demographic ques
Participant number	Age	Sex	Weight	Family status	Years of education	Country of Origin	Year of immigration	Residential area	Work status	Number of working hours	Current use of cigarettes. 0= no. 1= yes.	Number of cigarettes per day	Current alcohol use. 0= no. 1= yes.	Type of drink	Number of alcoholic drinks	Are you currently taking pills to treat high blood pressure or heart disease? 0= no. 1= yes.	Name of the medicine	Duration of taking the medication	Are you currently taking psychiatric medication? 0= no. 1= yes.	Name of the medicine	Duration of taking the medicine	do you have diabetes. 0= no. 1= yes.	Average body awareness subscale	Body awareness subscale standard deviation	ANS subscale mean above the diaphragm	ANS subscale standard deviation above diaphragm	ANS subscale mean below the diaphragm	ANS subscale standard deviation below the diaphragm	Average body awareness scale - very shortened	Standard deviation of body awareness scale - very shortened
50	85	2	55	2	10	Romania	1948	Southern region - Zeelim	2	0	0	0	0	0	0	1	Blood pressure medication	Meny years- 15	0	0	0	0	2.53846	1.54996	1.33333	0.699206	2.33333	1.49071	2.5	1.55456
51	73	1	98	2	12	Tunis	1954	Southern region - Kisufim	1	23	0	0	0	0	0	1	Divan, Micropyrin, Normalol	10 years	0	0	0	0	1.23077	0.421325	1.06667	0.249444	1	0	1.33333	0.471405
52	71	2	90	2	10	Israel	0	Southern region - Kisufim	2	0	0	0	0	0	0	1	0	15 years	0	0	0	1	2.5	1.30826	2	0.816497	2.16667	0.687184	2.5	1.38444
53	83	1	75	2	17	Ukraine	1948	Southern region - Kisufim	1	24	0	0	0	0	0	1	0	Several years- 6	0	0	0	0	2.38462	1.2733	1.2	0.4	2	0.57735	2.33333	1.37437
54	80	1	59	2	12	Iraq	1951	Southern region - Kisufim	1	20	0	0	0	0	0	0	0	0	0	0	0	0	1.73077	0.653846	1.33333	0.596285	1.33333	0.471405	1.66667	0.745356
55	72	2	80	2	12	Israel	0	Southern region - Kisufim	2	0	0	0	0	0	0	1	after catheterization	6 months	0	0	0	0	2.53846	1.11737	2.33333	0.869227	2.16667	0.372678	2.75	1.08972
56	70	1	68	1	20	Argentina	1974	Southern region - Kisufim	1	8	0	0	0	0	0	0	0	0	0	0	0	1	1.23077	0.57564	1	0	1.33333	0.745356	1	0
57	83	2	73	4	16	Chile	1956	Southern region - Kisufim	2	0	0	0	0	0	0	1	ocsaar	10 years	0	0	0	1	4.38462	1.4432	1.46667	0.805536	1.66667	0.745356	4	1.73205
58	77	1	73	4	12	Chile	1942	Southern region - Kisufim	1	35	0	0	0	0	0	1	0	0	0	0	0	0	2.11538	1.0498	1	0	1.33333	0.745356	1.83333	0.986013
59	83	2	59	2	10	Morocco	1944	Southern region - Kisufim	2	0	0	0	0	0	0	0	0	0	0	0	0	1	2.80769	1.68749	1.06667	0.249444	3.33333	1.79505	3	1.68325
60	86	1	97	2	16	United States	1951	Southern region - Kisufim	2	0	0	0	0	0	0	1	0	5 years	0	0	0	0	2.61538	1.71143	1.2	0.748331	1.5	0.5	2.33333	1.64992
61	85	2	65	2	16	United States	1952	Southern region - Kisufim	2	0	0	0	0	0	0	1	0	50 years	0	0	0	0	1.76923	0.973009	1.93333	0.997775	2.66667	0.942809	1.5	0.763763
62	86	2	65	4	12	Chile	1954	Southern region - Kisufim	2	0	0	0	0	0	0	1	Blood pressure medication	Several months-6	0	0	0	0	2.15385	1.43292	1.66667	1.19257	1.5	0.763763	2.16667	1.21335
63	74	2	74	2	0	Morocco	1956	Southern region - Mivtahim	3	6 hours once every two weeks	0	0	0	0	0	0	0	0	0	0	0	0	2	0.877058	1.6	0.8	2.5	0.763763	1.83333	0.897527
64	75	2	70	2	6	Transylvania	1953	Southern region - Yesha	2	0	1	20	0	0	0	0	0	0	1	Clonex, Resital	0	0	2.26923	1.63042	1.13333	0.339935	1.33333	0.745356	1.83333	1.46249
65	70	2	90	4	8	Germany	1948	Southern region -Tzohar	3	0	0	8	0	0	0	0	0	0	0	0	0	0	2.19231	1.41474	1.2	0.541603	1	0	1.83333	1.06719
66	70	2	62	2	0	Morocco	1960	Southern region -Amioz	2	0	0	0	0	0	0	1	Heart medicine	5 years	0	0	0	0	2.57692	1.54852	1.4	0.8	1.83333	1.21335	2.41667	1.55233
67	73	1	92	2	14	Morocco	1956	Southern region - Kisufim	1	10	0	0	0	0	0	1	0	6 years	0	0	0	0	1.92308	1.38462	1	0	1	0	1.75	1.29904
68	82	1	82	4	15	Canada	1954	Southern region - Kisufim	3	0	0	0	1	wine	1	1	amlodepine	2 years	0	0	0	0	1.73077	0.982841	1	0	1	0	1.83333	0.986013
69	72	2	85	4	17	Czech Republic	1949	Southern region - Kisufim	1	35	0	0	0	0	0	1	0	5 years	0	0	0	0	2.5	1.24808	2.13333	0.805536	1.83333	0.687184	2.91667	1.25554
70	71	1	76	2	21	Israel	0	Southern region - Kisufim	2	0	0	0	0	0	0	0	0	0	0	0	0	0	1.34615	0.676092	1	0	1.33333	0.471405	1.33333	0.849837
71	82	1	74	3	16	South Africa	1984	Southern region - Kisufim	1	28	0	0	0	0	0	0	0	0	0	0	0	0	1.69231	1.32343	1	0	1	0	1.75	1.23322
72	86	2	65	4	0	Argentina	1974	Southern region - Kisufim	2	0	0	0	0	0	0	1	0	40 years	0	0	0	0	1.46154	0.88712	1.46667	0.884433	1.33333	0.745356	1.25	0.433013
73	80	2	49	4	0	Morocco	1954	Southern region - Mivtahim	3	6 hours once every two weeks	0	0	0	0	0	1	0	3 years	0	0	0	0	2.92308	1.56704	2.46667	1.0873	2	1.41421	3	1.22474
74	76	1	80	4	12	Morocco	1941	Southern region -Tzohar	1	48	0	0	0	0	0	1	0	3 years	0	0	0	0	1.38462	0.835598	1	0	1	0	1.16667	0.372678
75	82	1	64	2	12	Morocco	1954	Southern region - Mivtahim	2	0	0	0	0	0	0	1	Normantin	5 years	0	0	0	0	2.11538	1.39579	1.2	0.541603	1.33333	0.745356	1.83333	1.34371
76	74	2	61	2	12	Israel	0	Southern region - Zeelim	3	12	0	0	0	0	0	1	0	40 years	0	0	0	0	1.80769	1.11007	1.13333	0.498888	1.5	1.11803	1.83333	1.06719
40
41
42
43

## Sheet: Experiment 2- Data
Participant number	Picture type	Content type	Stim1	Stim2	Stim3	Stim4	Stim5	Stim6	Situational report- emotional experience (1)	Situational report- emotional arousal (2)	systolic blood pressure	diastolic blood pressure	heart rate	baseline sis mean	baseline dia mean	baseline HR mean	Delta BP sis	Delta BP dia	Delta HR
50	2	happy_ch	happy_ch4	happy_ch2	happy_ch1	happy_ch6	happy_ch5	happy_ch3	8	0	131	84	105	117	75	79	-14	-9	-26
50	1	old_peo	old_peo3	old_peo6	old_peo1	old_peo2	old_peo5	old_peo4	0	6	132	85	106	117	75	79	-15	-10	-27
50	1	negative_situ	negative_situ2	negative_situ6	negative_situ4	negative_situ1	negative_situ3	negative_situ5	0	4	122	78	89	117	75	79	-5	-3	-10
50	2	views	views3	views6	views2	views5	views4	views1	8	0	116	74	78	117	75	79	1	1	1
50	2	sport	sport1	sport6	sport4	sport3	sport2	sport5	4	0	129	83	102	117	75	79	-12	-8	-23
50	1	Domestic_violence	Domestic_violence1	Domestic_violence2	Domestic_violence5	Domestic_violence4	Domestic_violence6	Domestic_violence3	0	8	118	76	81	117	75	79	-1	-1	-2
50	1	injeurd_peo	injeurd_peo6	injeurd_peo1	injeurd_peo5	injeurd_peo2	injeurd_peo3	injeurd_peo4	0	8	109	70	65	117	75	79	8	5	14
50	1	Neg_emotion	Neg_emotion4	Neg_emotion5	Neg_emotion6	Neg_emotion2	Neg_emotion3	Neg_emotion1	1	4	124	80	92	117	75	79	-7	-5	-13
50	1	Environmental_pollution	Environmental_pollution6	Environmental_pollution5	Environmental_pollution4	Environmental_pollution1	Environmental_pollution3	Environmental_pollution2	0	6	151	97	141	117	75	79	-34	-22	-62
50	1	Injured_animals	Injured_animals1	Injured_animals6	Injured_animals3	Injured_animals5	Injured_animals2	Injured_animals4	0	6	117	75	79	117	75	79	0	0	0
50	1	Domestic_violence	Domestic_violence2	Domestic_violence4	Domestic_violence1	Domestic_violence5	Domestic_violence3	Domestic_violence6	0	8	113	72	71	117	75	79	4	3	8
50	2	pets	pets4	pets3	pets6	pets2	pets5	pets1	8	0	115	74	75	117	75	79	2	1	4
50	1	Neg_emotion	Neg_emotion3	Neg_emotion4	Neg_emotion6	Neg_emotion2	Neg_emotion1	Neg_emotion5	1	4	121	78	86	117	75	79	-4	-3	-7
50	2	desserts	desserts4	desserts1	desserts2	desserts5	desserts6	desserts3	8	1	109	70	65	117	75	79	8	5	14
50	1	Environmental_pollution	Environmental_pollution1	Environmental_pollution6	Environmental_pollution2	Environmental_pollution3	Environmental_pollution5	Environmental_pollution4	1	2	121	78	86	117	75	79	-4	-3	-7
50	2	Baby	Baby2	Baby4	Baby3	Baby6	Baby1	Baby5	8	0	111	71	69	117	75	79	6	4	10
50	2	couples_inlove	couples_inlove3	couples_inlove4	couples_inlove6	couples_inlove1	couples_inlove2	couples_inlove5	6	1	127	81	97	117	75	79	-10	-6	-18
50	2	pets	pets6	pets1	pets3	pets5	pets2	pets4	8	0	120	77	85	117	75	79	-3	-2	-6
50	2	Baby	Baby6	Baby3	Baby2	Baby4	Baby5	Baby1	8	0	125	80	94	117	75	79	-8	-5	-15
50	1	negative_situ	negative_situ2	negative_situ4	negative_situ1	negative_situ5	negative_situ6	negative_situ3	2	4	113	72	71	117	75	79	4	3	8
50	2	sport	sport4	sport5	sport2	sport6	sport1	sport3	6	2	140	90	121	117	75	79	-23	-15	-42
50	1	old_peo	old_peo2	old_peo6	old_peo1	old_peo5	old_peo3	old_peo4	2	2	125	80	94	117	75	79	-8	-5	-15
50	2	couples_inlove	couples_inlove4	couples_inlove2	couples_inlove1	couples_inlove6	couples_inlove5	couples_inlove3	6	0	107	69	61	117	75	79	10	6	18
50	2	views	views6	views4	views2	views3	views1	views5	8	0	137	88	116	117	75	79	-20	-13	-37
50	2	happy_ch	happy_ch1	happy_ch6	happy_ch3	happy_ch2	happy_ch4	happy_ch5	7	0	142	91	126	117	75	79	-25	-16	-47
50	2	desserts	desserts2	desserts6	desserts1	desserts3	desserts4	desserts5	8	0	142	91	126	117	75	79	-25	-16	-47
50	1	Injured_animals	Injured_animals6	Injured_animals2	Injured_animals3	Injured_animals1	Injured_animals4	Injured_animals5	0	6	141	90	123	117	75	79	-24	-15	-44
50	2	views	views5	views6	views2	views3	views1	views4	8	0	136	87	114	117	75	79	-19	-12	-35
50	1	injeurd_peo	injeurd_peo4	injeurd_peo3	injeurd_peo2	injeurd_peo6	injeurd_peo5	injeurd_peo1	0	8	141	90	123	117	75	79	-24	-15	-44
51	2	sport	sport2	sport4	sport5	sport6	sport3	sport1	6	0	151	97	79	148	96	75	-3	-1	-4
51	2	views	views1	views4	views3	views2	views5	views6	8	0	142	91	62	148	96	75	6	5	13
51	2	couples_inlove	couples_inlove2	couples_inlove5	couples_inlove6	couples_inlove4	couples_inlove3	couples_inlove1	8	0	139	89	57	148	96	75	9	7	18
51	1	Domestic_violence	Domestic_violence1	Domestic_violence2	Domestic_violence3	Domestic_violence5	Domestic_violence6	Domestic_violence4	0	8	147	94	72	148	96	75	1	2	3
51	1	negative_situ	negative_situ6	negative_situ1	negative_situ5	negative_situ2	negative_situ4	negative_situ3	2	6	140	90	58	148	96	75	8	6	17
51	2	pets	pets4	pets6	pets1	pets3	pets5	pets2	4	4	143	92	64	148	96	75	5	4	11
51	1	Environmental_pollution	Environmental_pollution3	Environmental_pollution2	Environmental_pollution5	Environmental_pollution1	Environmental_pollution6	Environmental_pollution4	0	8	142	91	63	148	96	75	6	5	12
51	1	injeurd_peo	injeurd_peo4	injeurd_peo6	injeurd_peo3	injeurd_peo1	injeurd_peo5	injeurd_peo2	0	8	155	100	86	148	96	75	-7	-4	-11
51	2	happy_ch	happy_ch6	happy_ch2	happy_ch4	happy_ch5	happy_ch1	happy_ch3	6	1	144	92	66	148	96	75	4	4	9
51	1	Neg_emotion	Neg_emotion1	Neg_emotion6	Neg_emotion2	Neg_emotion5	Neg_emotion3	Neg_emotion4	2	7	149	96	75	148	96	75	-1	0	0
51	1	Injured_animals	Injured_animals6	Injured_animals2	Injured_animals3	Injured_animals5	Injured_animals4	Injured_animals1	0	8	141	90	61	148	96	75	7	6	14
51	1	old_peo	old_peo4	old_peo3	old_peo5	old_peo2	old_peo6	old_peo1	0	8	146	94	70	148	96	75	2	2	5
51	2	Baby	Baby5	Baby6	Baby3	Baby2	Baby1	Baby4	4	5	173	111	120	148	96	75	-25	-15	-45
51	2	desserts	desserts6	desserts5	desserts1	desserts4	desserts3	desserts2	5	5	167	107	108	148	96	75	-19	-11	-33
51	1	Domestic_violence	Domestic_violence4	Domestic_violence1	Domestic_violence5	Domestic_violence2	Domestic_violence3	Domestic_violence6	0	8	159	102	93	148	96	75	-11	-6	-18
51	1	Environmental_pollution	Environmental_pollution5	Environmental_pollution1	Environmental_pollution2	Environmental_pollution4	Environmental_pollution6	Environmental_pollution3	0	8	167	107	109	148	96	75	-19	-11	-34
51	1	Injured_animals	Injured_animals5	Injured_animals4	Injured_animals3	Injured_animals6	Injured_animals2	Injured_animals1	0	8	167	107	109	148	96	75	-19	-11	-34
51	2	happy_ch	happy_ch5	happy_ch6	happy_ch4	happy_ch3	happy_ch2	happy_ch1	7	1	153	98	83	148	96	75	-5	-2	-8
51	2	views	views6	views2	views5	views3	views1	views4	8	1	168	108	110	148	96	75	-20	-12	-35
51	2	sport	sport5	sport3	sport2	sport1	sport6	sport4	7	1	144	92	67	148	96	75	4	4	8
51	2	desserts	desserts2	desserts5	desserts1	desserts3	desserts6	desserts4	6	2	165	106	105	148	96	75	-17	-10	-30
51	1	injeurd_peo	injeurd_peo6	injeurd_peo5	injeurd_peo3	injeurd_peo4	injeurd_peo2	injeurd_peo1	0	8	160	103	96	148	96	75	-12	-7	-21
51	1	negative_situ	negative_situ6	negative_situ4	negative_situ3	negative_situ2	negative_situ1	negative_situ5	7	7	171	110	116	148	96	75	-23	-14	-41
51	2	couples_inlove	couples_inlove4	couples_inlove2	couples_inlove5	couples_inlove1	couples_inlove3	couples_inlove6	8	1	154	99	85	148	96	75	-6	-3	-10
51	1	Neg_emotion	Neg_emotion5	Neg_emotion6	Neg_emotion1	Neg_emotion2	Neg_emotion3	Neg_emotion4	0	8	152	98	81	148	96	75	-4	-2	-6
51	2	pets	pets4	pets3	pets5	pets2	pets6	pets1	4	4	152	98	81	148	96	75	-4	-2	-6
51	2	Baby	Baby4	Baby1	Baby5	Baby6	Baby2	Baby3	5	4	157	101	91	148	96	75	-9	-5	-16
51	2	happy_ch	happy_ch1	happy_ch5	happy_ch6	happy_ch2	happy_ch3	happy_ch4	7	1	167	107	109	148	96	75	-19	-11	-34
51	1	old_peo	old_peo6	old_peo1	old_peo2	old_peo5	old_peo3	old_peo4	0	8	141	90	61	148	96	75	7	6	14
52	2	Baby	Baby1	Baby4	Baby6	Baby5	Baby2	Baby3	8	7	117	75	70	115	74	66	-2	-1	-4
52	1	Domestic_violence	Domestic_violence4	Domestic_violence3	Domestic_violence6	Domestic_violence2	Domestic_violence1	Domestic_violence5	0	6	115	74	67	115	74	66	0	0	-1
52	1	old_peo	old_peo2	old_peo3	old_peo6	old_peo4	old_peo1	old_peo5	0	8	115	74	67	115	74	66	0	0	-1
52	1	Neg_emotion	Neg_emotion2	Neg_emotion5	Neg_emotion1	Neg_emotion4	Neg_emotion3	Neg_emotion6	2	5	116	74	69	115	74	66	-1	0	-3
52	1	injeurd_peo	injeurd_peo4	injeurd_peo6	injeurd_peo1	injeurd_peo5	injeurd_peo3	injeurd_peo2	0	6	115	74	67	115	74	66	0	0	-1
52	1	Environmental_pollution	Environmental_pollution3	Environmental_pollution4	Environmental_pollution6	Environmental_pollution2	Environmental_pollution5	Environmental_pollution1	0	7	116	74	69	115	74	66	-1	0	-3
52	2	couples_inlove	couples_inlove2	couples_inlove1	couples_inlove6	couples_inlove3	couples_inlove4	couples_inlove5	8	8	116	74	68	115	74	66	-1	0	-2
52	2	happy_ch	happy_ch5	happy_ch1	happy_ch2	happy_ch6	happy_ch3	happy_ch4	4	4	118	76	71	115	74	66	-3	-2	-5
52	1	Injured_animals	Injured_animals4	Injured_animals6	Injured_animals2	Injured_animals1	Injured_animals5	Injured_animals3	0	8	114	73	65	115	74	66	1	1	1
52	2	pets	pets6	pets4	pets2	pets3	pets1	pets5	7	1	117	75	70	115	74	66	-2	-1	-4
52	2	desserts	desserts6	desserts2	desserts5	desserts3	desserts4	desserts1	4	4	116	74	68	115	74	66	-1	0	-2
52	2	sport	sport3	sport5	sport2	sport6	sport1	sport4	6	4	116	74	68	115	74	66	-1	0	-2
52	1	negative_situ	negative_situ2	negative_situ5	negative_situ3	negative_situ4	negative_situ6	negative_situ1	4	6	115	74	67	115	74	66	0	0	-1
52	1	injeurd_peo	injeurd_peo2	injeurd_peo5	injeurd_peo6	injeurd_peo1	injeurd_peo4	injeurd_peo3	0	8	115	74	67	115	74	66	0	0	-1
52	2	views	views1	views6	views2	views3	views4	views5	6	2	116	74	68	115	74	66	-1	0	-2
52	2	sport	sport4	sport5	sport6	sport3	sport1	sport2	4	4	115	74	66	115	74	66	0	0	0
52	2	views	views1	views6	views4	views2	views5	views3	6	2	116	74	69	115	74	66	-1	0	-3
52	2	happy_ch	happy_ch2	happy_ch4	happy_ch5	happy_ch1	happy_ch6	happy_ch3	4	4	117	75	70	115	74	66	-2	-1	-4
52	1	old_peo	old_peo5	old_peo6	old_peo4	old_peo2	old_peo1	old_peo3	1	8	118	76	71	115	74	66	-3	-2	-5
52	1	Injured_animals	Injured_animals3	Injured_animals1	Injured_animals5	Injured_animals4	Injured_animals2	Injured_animals6	0	8	118	76	72	115	74	66	-3	-2	-6
52	2	desserts	desserts1	desserts5	desserts4	desserts2	desserts3	desserts6	4	4	118	76	72	115	74	66	-3	-2	-6
52	1	Domestic_violence	Domestic_violence4	Domestic_violence1	Domestic_violence2	Domestic_violence6	Domestic_violence5	Domestic_violence3	0	8	115	74	67	115	74	66	0	0	-1
52	2	Baby	Baby2	Baby5	Baby1	Baby6	Baby4	Baby3	8	8	116	74	68	115	74	66	-1	0	-2
52	1	Environmental_pollution	Environmental_pollution4	Environmental_pollution2	Environmental_pollution1	Environmental_pollution5	Environmental_pollution6	Environmental_pollution3	0	8	118	76	71	115	74	66	-3	-2	-5
52	1	negative_situ	negative_situ5	negative_situ6	negative_situ3	negative_situ1	negative_situ2	negative_situ4	3	3	115	74	66	115	74	66	0	0	0
52	2	couples_inlove	couples_inlove1	couples_inlove6	couples_inlove5	couples_inlove4	couples_inlove2	couples_inlove3	8	8	115	74	66	115	74	66	0	0	0
52	2	pets	pets2	pets3	pets4	pets5	pets1	pets6	5	5	114	73	65	115	74	66	1	1	1
52	1	Neg_emotion	Neg_emotion1	Neg_emotion3	Neg_emotion5	Neg_emotion6	Neg_emotion2	Neg_emotion4	5	7	116	74	69	115	74	66	-1	0	-3
52	2	views	views3	views2	views5	views6	views4	views1	6	6	114	73	65	115	74	66	1	1	1
53	2	desserts	desserts5	desserts1	desserts3	desserts6	desserts4	desserts2	6	0	119	76	55	122	78	60	3	2	5
53	2	pets	pets6	pets5	pets2	pets1	pets4	pets3	6	5	129	83	74	122	78	60	-7	-5	-14
53	2	views	views3	views1	views6	views4	views5	views2	8	7	120	77	57	122	78	60	2	1	3
53	1	Neg_emotion	Neg_emotion3	Neg_emotion6	Neg_emotion1	Neg_emotion5	Neg_emotion2	Neg_emotion4	1	4	124	80	64	122	78	60	-2	-2	-4
53	2	happy_ch	happy_ch3	happy_ch6	happy_ch2	happy_ch1	happy_ch4	happy_ch5	8	6	122	78	61	122	78	60	0	0	-1
53	2	Baby	Baby5	Baby6	Baby3	Baby4	Baby2	Baby1	4	5	121	78	58	122	78	60	1	0	2
53	1	Injured_animals	Injured_animals2	Injured_animals4	Injured_animals5	Injured_animals6	Injured_animals1	Injured_animals3	0	7	119	76	56	122	78	60	3	2	4
53	2	couples_inlove	couples_inlove5	couples_inlove4	couples_inlove1	couples_inlove2	couples_inlove6	couples_inlove3	7	5	121	78	58	122	78	60	1	0	2
53	2	sport	sport2	sport6	sport5	sport4	sport3	sport1	4	6	125	80	66	122	78	60	-3	-2	-6
53	2	desserts	desserts1	desserts2	desserts4	desserts3	desserts6	desserts5	5	5	121	78	58	122	78	60	1	0	2
53	1	negative_situ	negative_situ2	negative_situ1	negative_situ6	negative_situ3	negative_situ4	negative_situ5	1	7	121	78	58	122	78	60	1	0	2
53	2	sport	sport6	sport3	sport4	sport5	sport1	sport2	4	4	119	76	56	122	78	60	3	2	4
53	1	Domestic_violence	Domestic_violence3	Domestic_violence5	Domestic_violence2	Domestic_violence4	Domestic_violence1	Domestic_violence6	0	8	122	78	60	122	78	60	0	0	0
53	2	couples_inlove	couples_inlove3	couples_inlove1	couples_inlove6	couples_inlove5	couples_inlove2	couples_inlove4	8	6	124	80	64	122	78	60	-2	-2	-4
53	2	views	views2	views4	views5	views1	views3	views6	7	1	120	77	57	122	78	60	2	1	3
53	2	pets	pets4	pets6	pets3	pets5	pets1	pets2	6	4	122	78	60	122	78	60	0	0	0
53	1	old_peo	old_peo3	old_peo1	old_peo2	old_peo6	old_peo5	old_peo4	2	6	122	78	60	122	78	60	0	0	0
53	1	injeurd_peo	injeurd_peo5	injeurd_peo6	injeurd_peo4	injeurd_peo1	injeurd_peo2	injeurd_peo3	1	7	120	77	57	122	78	60	2	1	3
53	2	happy_ch	happy_ch4	happy_ch6	happy_ch3	happy_ch1	happy_ch2	happy_ch5	7	1	122	78	61	122	78	60	0	0	-1
53	2	Baby	Baby2	Baby6	Baby1	Baby4	Baby3	Baby5	7	4	122	78	61	122	78	60	0	0	-1
53	1	Environmental_pollution	Environmental_pollution6	Environmental_pollution1	Environmental_pollution4	Environmental_pollution5	Environmental_pollution2	Environmental_pollution3	0	8	122	78	61	122	78	60	0	0	-1
53	1	Neg_emotion	Neg_emotion3	Neg_emotion5	Neg_emotion4	Neg_emotion2	Neg_emotion6	Neg_emotion1	1	6	121	78	59	122	78	60	1	0	1
53	2	Baby	Baby4	Baby1	Baby3	Baby5	Baby2	Baby6	7	6	132	85	79	122	78	60	-10	-7	-19
53	1	Domestic_violence	Domestic_violence2	Domestic_violence3	Domestic_violence6	Domestic_violence1	Domestic_violence4	Domestic_violence5	0	7	128	82	71	122	78	60	-6	-4	-11
53	1	Injured_animals	Injured_animals3	Injured_animals1	Injured_animals6	Injured_animals4	Injured_animals2	Injured_animals5	0	7	119	76	55	122	78	60	3	2	5
53	1	old_peo	old_peo5	old_peo2	old_peo4	old_peo1	old_peo3	old_peo6	0	7	120	77	57	122	78	60	2	1	3
53	1	injeurd_peo	injeurd_peo6	injeurd_peo5	injeurd_peo1	injeurd_peo2	injeurd_peo3	injeurd_peo4	0	7	130	83	76	122	78	60	-8	-5	-16
53	1	Environmental_pollution	Environmental_pollution5	Environmental_pollution1	Environmental_pollution6	Environmental_pollution4	Environmental_pollution3	Environmental_pollution2	0	7	123	79	62	122	78	60	-1	-1	-2
53	1	negative_situ	negative_situ5	negative_situ6	negative_situ1	negative_situ4	negative_situ2	negative_situ3	1	7	123	79	63	122	78	60	-1	-1	-3
54	2	happy_ch	happy_ch2	happy_ch4	happy_ch3	happy_ch1	happy_ch5	happy_ch6	6	7	114	73	68	119	76	77	5	3	9
54	1	Neg_emotion	Neg_emotion3	Neg_emotion4	Neg_emotion2	Neg_emotion6	Neg_emotion1	Neg_emotion5	1	6	116	74	72	119	76	77	3	2	5
54	2	views	views4	views5	views3	views1	views2	views6	8	8	116	74	71	119	76	77	3	2	6
54	1	old_peo	old_peo1	old_peo2	old_peo4	old_peo3	old_peo5	old_peo6	0	7	115	74	70	119	76	77	4	2	7
54	2	couples_inlove	couples_inlove6	couples_inlove5	couples_inlove4	couples_inlove3	couples_inlove2	couples_inlove1	7	7	114	73	69	119	76	77	5	3	8
54	1	Injured_animals	Injured_animals6	Injured_animals5	Injured_animals3	Injured_animals4	Injured_animals1	Injured_animals2	0	6	113	72	67	119	76	77	6	4	10
54	1	Domestic_violence	Domestic_violence3	Domestic_violence5	Domestic_violence4	Domestic_violence1	Domestic_violence2	Domestic_violence6	2	7	114	73	68	119	76	77	5	3	9
54	1	injeurd_peo	injeurd_peo6	injeurd_peo4	injeurd_peo5	injeurd_peo3	injeurd_peo2	injeurd_peo1	0	8	112	72	64	119	76	77	7	4	13
54	1	negative_situ	negative_situ6	negative_situ2	negative_situ1	negative_situ3	negative_situ5	negative_situ4	2	4	114	73	68	119	76	77	5	3	9
54	1	Environmental_pollution	Environmental_pollution5	Environmental_pollution2	Environmental_pollution6	Environmental_pollution4	Environmental_pollution3	Environmental_pollution1	0	8	114	73	69	119	76	77	5	3	8
54	2	Baby	Baby4	Baby3	Baby1	Baby2	Baby5	Baby6	4	5	114	73	69	119	76	77	5	3	8
54	2	desserts	desserts6	desserts4	desserts5	desserts3	desserts1	desserts2	7	7	114	73	69	119	76	77	5	3	8
54	1	Neg_emotion	Neg_emotion5	Neg_emotion2	Neg_emotion1	Neg_emotion3	Neg_emotion6	Neg_emotion4	1	6	114	73	68	119	76	77	5	3	9
54	1	injeurd_peo	injeurd_peo6	injeurd_peo3	injeurd_peo5	injeurd_peo4	injeurd_peo1	injeurd_peo2	0	8	114	73	69	119	76	77	5	3	8
54	2	sport	sport5	sport3	sport4	sport1	sport6	sport2	7	5	114	73	68	119	76	77	5	3	9
54	2	pets	pets2	pets3	pets4	pets6	pets5	pets1	7	6	113	72	67	119	76	77	6	4	10
54	2	views	views4	views6	views5	views1	views2	views3	8	8	114	73	69	119	76	77	5	3	8
54	2	desserts	desserts3	desserts4	desserts1	desserts5	desserts6	desserts2	6	6	114	73	68	119	76	77	5	3	9
54	1	Domestic_violence	Domestic_violence5	Domestic_violence4	Domestic_violence2	Domestic_violence1	Domestic_violence3	Domestic_violence6	0	7	110	70	60	119	76	77	9	6	17
54	2	couples_inlove	couples_inlove6	couples_inlove1	couples_inlove5	couples_inlove4	couples_inlove3	couples_inlove2	5	6	114	73	68	119	76	77	5	3	9
54	2	pets	pets3	pets4	pets5	pets2	pets1	pets6	6	6	112	72	64	119	76	77	7	4	13
54	1	negative_situ	negative_situ2	negative_situ1	negative_situ5	negative_situ6	negative_situ4	negative_situ3	1	4	119	76	78	119	76	77	0	0	-1
54	2	happy_ch	happy_ch4	happy_ch2	happy_ch3	happy_ch6	happy_ch5	happy_ch1	6	7	113	72	67	119	76	77	6	4	10
54	1	Injured_animals	Injured_animals5	Injured_animals4	Injured_animals1	Injured_animals6	Injured_animals2	Injured_animals3	0	7	113	72	67	119	76	77	6	4	10
54	1	Environmental_pollution	Environmental_pollution5	Environmental_pollution6	Environmental_pollution1	Environmental_pollution4	Environmental_pollution3	Environmental_pollution2	0	7	113	72	67	119	76	77	6	4	10
54	2	Baby	Baby2	Baby4	Baby3	Baby6	Baby1	Baby5	5	6	116	74	71	119	76	77	3	2	6
54	2	sport	sport2	sport3	sport6	sport1	sport5	sport4	5	7	117	75	74	119	76	77	2	1	3
54	2	sport	sport4	sport3	sport1	sport5	sport2	sport6	5	7	113	72	67	119	76	77	6	4	10
54	1	old_peo	old_peo1	old_peo5	old_peo3	old_peo4	old_peo6	old_peo2	0	6	114	73	69	119	76	77	5	3	8
55	2	sport	sport4	sport1	sport5	sport6	sport3	sport2	4	0	122	78	70	124	80	74	2	2	4
55	2	Baby	Baby6	Baby1	Baby4	Baby2	Baby5	Baby3	8	0	124	80	73	124	80	74	0	0	1
55	2	views	views4	views2	views1	views3	views6	views5	4	4	123	79	71	124	80	74	1	1	3
55	2	pets	pets3	pets6	pets1	pets4	pets2	pets5	4	4	123	79	71	124	80	74	1	1	3
55	2	desserts	desserts6	desserts1	desserts3	desserts4	desserts2	desserts5	6	6	124	80	73	124	80	74	0	0	1
55	1	negative_situ	negative_situ5	negative_situ4	negative_situ3	negative_situ2	negative_situ1	negative_situ6	0	4	122	78	70	124	80	74	2	2	4
55	1	injeurd_peo	injeurd_peo4	injeurd_peo2	injeurd_peo3	injeurd_peo6	injeurd_peo1	injeurd_peo5	0	8	121	78	69	124	80	74	3	2	5
55	2	couples_inlove	couples_inlove3	couples_inlove1	couples_inlove4	couples_inlove5	couples_inlove2	couples_inlove6	6	6	121	78	69	124	80	74	3	2	5
55	1	Injured_animals	Injured_animals3	Injured_animals4	Injured_animals5	Injured_animals2	Injured_animals1	Injured_animals6	0	8	123	79	71	124	80	74	1	1	3
55	1	old_peo	old_peo4	old_peo5	old_peo2	old_peo1	old_peo6	old_peo3	0	8	122	78	70	124	80	74	2	2	4
55	1	Environmental_pollution	Environmental_pollution3	Environmental_pollution5	Environmental_pollution1	Environmental_pollution2	Environmental_pollution4	Environmental_pollution6	0	7	126	81	78	124	80	74	-2	-1	-4
55	2	happy_ch	happy_ch2	happy_ch5	happy_ch1	happy_ch3	happy_ch4	happy_ch6	5	5	120	77	66	124	80	74	4	3	8
55	1	Domestic_violence	Domestic_violence5	Domestic_violence1	Domestic_violence3	Domestic_violence4	Domestic_violence2	Domestic_violence6	0	8	120	77	67	124	80	74	4	3	7
55	2	couples_inlove	couples_inlove3	couples_inlove6	couples_inlove1	couples_inlove5	couples_inlove4	couples_inlove2	6	6	122	78	70	124	80	74	2	2	4
55	1	Neg_emotion	Neg_emotion4	Neg_emotion6	Neg_emotion5	Neg_emotion1	Neg_emotion3	Neg_emotion2	0	7	121	78	68	124	80	74	3	2	6
55	2	views	views5	views3	views4	views1	views6	views2	4	4	121	78	68	124	80	74	3	2	6
55	2	desserts	desserts4	desserts2	desserts3	desserts1	desserts5	desserts6	4	4	121	78	69	124	80	74	3	2	5
55	1	Domestic_violence	Domestic_violence5	Domestic_violence2	Domestic_violence1	Domestic_violence3	Domestic_violence4	Domestic_violence6	0	8	120	77	66	124	80	74	4	3	8
55	1	Injured_animals	Injured_animals1	Injured_animals4	Injured_animals3	Injured_animals6	Injured_animals2	Injured_animals5	0	8	122	78	70	124	80	74	2	2	4
55	1	Environmental_pollution	Environmental_pollution6	Environmental_pollution3	Environmental_pollution4	Environmental_pollution2	Environmental_pollution5	Environmental_pollution1	0	8	123	79	72	124	80	74	1	1	2
55	1	injeurd_peo	injeurd_peo5	injeurd_peo2	injeurd_peo3	injeurd_peo6	injeurd_peo1	injeurd_peo4	0	8	127	81	80	124	80	74	-3	-1	-6
55	1	old_peo	old_peo6	old_peo2	old_peo3	old_peo1	old_peo5	old_peo4	0	8	117	75	60	124	80	74	7	5	14
55	2	pets	pets6	pets5	pets1	pets2	pets4	pets3	4	4	122	78	70	124	80	74	2	2	4
55	1	Neg_emotion	Neg_emotion6	Neg_emotion2	Neg_emotion1	Neg_emotion3	Neg_emotion5	Neg_emotion4	4	4	122	78	70	124	80	74	2	2	4
55	2	sport	sport3	sport2	sport6	sport4	sport5	sport1	4	4	124	80	74	124	80	74	0	0	0
55	1	negative_situ	negative_situ2	negative_situ3	negative_situ1	negative_situ6	negative_situ5	negative_situ4	0	8	124	80	73	124	80	74	0	0	1
55	2	happy_ch	happy_ch2	happy_ch5	happy_ch4	happy_ch1	happy_ch3	happy_ch6	4	4	124	80	73	124	80	74	0	0	1
55	2	Baby	Baby6	Baby1	Baby3	Baby4	Baby5	Baby2	4	4	121	78	69	124	80	74	3	2	5
55	2	couples_inlove	couples_inlove2	couples_inlove4	couples_inlove6	couples_inlove3	couples_inlove1	couples_inlove5	4	4	121	78	69	124	80	74	3	2	5
56	2	desserts	desserts1	desserts3	desserts2	desserts6	desserts4	desserts5	6	4	136	87	93	130	83	83	-6	-4	-10
56	1	Injured_animals	Injured_animals5	Injured_animals6	Injured_animals2	Injured_animals3	Injured_animals4	Injured_animals1	0	6	131	84	84	130	83	83	-1	-1	-1
56	2	views	views5	views6	views1	views4	views3	views2	6	1	135	87	92	130	83	83	-5	-4	-9
56	1	Domestic_violence	Domestic_violence5	Domestic_violence6	Domestic_violence2	Domestic_violence1	Domestic_violence3	Domestic_violence4	0	6	132	85	87	130	83	83	-2	-2	-4
56	1	injeurd_peo	injeurd_peo5	injeurd_peo3	injeurd_peo6	injeurd_peo2	injeurd_peo1	injeurd_peo4	0	7	133	85	89	130	83	83	-3	-2	-6
56	2	pets	pets6	pets4	pets2	pets5	pets3	pets1	8	4	133	85	88	130	83	83	-3	-2	-5
56	2	Baby	Baby1	Baby6	Baby5	Baby4	Baby3	Baby2	7	7	122	78	69	130	83	83	8	5	14
56	2	couples_inlove	couples_inlove4	couples_inlove6	couples_inlove3	couples_inlove2	couples_inlove1	couples_inlove5	7	6	128	82	80	130	83	83	2	1	3
56	2	sport	sport2	sport4	sport6	sport5	sport1	sport3	5	4	132	85	86	130	83	83	-2	-2	-3
56	1	Neg_emotion	Neg_emotion6	Neg_emotion2	Neg_emotion4	Neg_emotion3	Neg_emotion1	Neg_emotion5	4	4	145	93	110	130	83	83	-15	-10	-27
56	2	happy_ch	happy_ch3	happy_ch5	happy_ch6	happy_ch4	happy_ch2	happy_ch1	6	6	127	81	78	130	83	83	3	2	5
56	1	negative_situ	negative_situ1	negative_situ5	negative_situ4	negative_situ3	negative_situ6	negative_situ2	4	4	147	94	115	130	83	83	-17	-11	-32
56	1	old_peo	old_peo5	old_peo6	old_peo3	old_peo4	old_peo1	old_peo2	4	4	143	92	106	130	83	83	-13	-9	-23
56	1	Environmental_pollution	Environmental_pollution4	Environmental_pollution2	Environmental_pollution5	Environmental_pollution6	Environmental_pollution3	Environmental_pollution1	2	6	146	94	113	130	83	83	-16	-11	-30
56	1	negative_situ	negative_situ5	negative_situ3	negative_situ6	negative_situ4	negative_situ2	negative_situ1	4	4	133	85	88	130	83	83	-3	-2	-5
56	2	pets	pets1	pets4	pets2	pets3	pets6	pets5	6	6	137	88	95	130	83	83	-7	-5	-12
56	2	couples_inlove	couples_inlove1	couples_inlove6	couples_inlove3	couples_inlove5	couples_inlove4	couples_inlove2	7	4	132	85	87	130	83	83	-2	-2	-4
56	1	old_peo	old_peo1	old_peo5	old_peo3	old_peo4	old_peo6	old_peo2	4	4	124	80	72	130	83	83	6	3	11
56	1	Domestic_violence	Domestic_violence6	Domestic_violence1	Domestic_violence4	Domestic_violence5	Domestic_violence3	Domestic_violence2	3	6	128	82	80	130	83	83	2	1	3
56	2	sport	sport4	sport2	sport5	sport6	sport1	sport3	5	4	132	85	87	130	83	83	-2	-2	-4
56	2	desserts	desserts5	desserts4	desserts2	desserts6	desserts3	desserts1	6	6	132	85	87	130	83	83	-2	-2	-4
56	1	Environmental_pollution	Environmental_pollution4	Environmental_pollution5	Environmental_pollution1	Environmental_pollution3	Environmental_pollution2	Environmental_pollution6	2	5	138	89	98	130	83	83	-8	-6	-15
56	2	views	views6	views1	views4	views2	views3	views5	5	5	140	90	102	130	83	83	-10	-7	-19
56	1	Injured_animals	Injured_animals1	Injured_animals5	Injured_animals6	Injured_animals3	Injured_animals4	Injured_animals2	1	6	128	82	80	130	83	83	2	1	3
56	1	Neg_emotion	Neg_emotion3	Neg_emotion5	Neg_emotion4	Neg_emotion1	Neg_emotion6	Neg_emotion2	4	4	136	87	93	130	83	83	-6	-4	-10
56	1	injeurd_peo	injeurd_peo1	injeurd_peo3	injeurd_peo6	injeurd_peo2	injeurd_peo5	injeurd_peo4	1	6	143	92	106	130	83	83	-13	-9	-23
56	2	happy_ch	happy_ch1	happy_ch3	happy_ch6	happy_ch2	happy_ch4	happy_ch5	5	5	138	89	98	130	83	83	-8	-6	-15
56	2	Baby	Baby3	Baby5	Baby1	Baby6	Baby2	Baby4	6	6	130	83	83	130	83	83	0	0	0
56	2	views	views2	views3	views6	views1	views4	views5	6	6	131	84	84	130	83	83	-1	-1	-1
57	2	couples_inlove	couples_inlove6	couples_inlove4	couples_inlove2	couples_inlove3	couples_inlove1	couples_inlove5	6	1	157	101	82	164	105	95	7	4	13
57	2	pets	pets4	pets1	pets6	pets2	pets5	pets3	6	1	153	98	76	164	105	95	11	7	19
57	2	happy_ch	happy_ch4	happy_ch6	happy_ch3	happy_ch1	happy_ch5	happy_ch2	7	1	161	103	91	164	105	95	3	2	4
57	2	Baby	Baby5	Baby2	Baby1	Baby3	Baby6	Baby4	7	4	165	106	97	164	105	95	-1	-1	-2
57	1	old_peo	old_peo4	old_peo2	old_peo3	old_peo5	old_peo1	old_peo6	0	6	167	107	101	164	105	95	-3	-2	-6
57	1	Domestic_violence	Domestic_violence1	Domestic_violence3	Domestic_violence5	Domestic_violence4	Domestic_violence6	Domestic_violence2	0	6	163	105	94	164	105	95	1	0	1
57	2	desserts	desserts3	desserts4	desserts6	desserts1	desserts2	desserts5	7	7	159	102	87	164	105	95	5	3	8
57	1	negative_situ	negative_situ5	negative_situ4	negative_situ2	negative_situ3	negative_situ6	negative_situ1	2	4	165	106	98	164	105	95	-1	-1	-3
57	2	views	views6	views1	views3	views5	views4	views2	8	1	159	102	86	164	105	95	5	3	9
57	2	sport	sport3	sport1	sport6	sport2	sport4	sport5	4	4	164	105	96	164	105	95	0	0	-1
57	1	Environmental_pollution	Environmental_pollution6	Environmental_pollution2	Environmental_pollution4	Environmental_pollution1	Environmental_pollution5	Environmental_pollution3	0	8	167	107	102	164	105	95	-3	-2	-7
57	2	Baby	Baby3	Baby6	Baby2	Baby1	Baby5	Baby4	7	4	160	103	89	164	105	95	4	2	6
57	1	Injured_animals	Injured_animals3	Injured_animals6	Injured_animals2	Injured_animals1	Injured_animals4	Injured_animals5	0	8	155	100	79	164	105	95	9	5	16
57	2	views	views4	views6	views3	views5	views1	views2	6	4	169	109	104	164	105	95	-5	-4	-9
57	1	Neg_emotion	Neg_emotion6	Neg_emotion1	Neg_emotion3	Neg_emotion2	Neg_emotion5	Neg_emotion4	0	7	158	101	84	164	105	95	6	4	11
57	2	sport	sport4	sport6	sport1	sport3	sport2	sport5	4	4	151	97	71	164	105	95	13	8	24
57	2	pets	pets4	pets6	pets5	pets1	pets2	pets3	5	5	167	107	101	164	105	95	-3	-2	-6
57	2	desserts	desserts1	desserts6	desserts4	desserts5	desserts2	desserts3	7	7	160	103	88	164	105	95	4	2	7
57	1	injeurd_peo	injeurd_peo3	injeurd_peo6	injeurd_peo1	injeurd_peo5	injeurd_peo4	injeurd_peo2	0	8	184	118	133	164	105	95	-20	-13	-38
57	1	old_peo	old_peo1	old_peo2	old_peo4	old_peo5	old_peo3	old_peo6	1	6	161	103	91	164	105	95	3	2	4
57	1	Injured_animals	Injured_animals4	Injured_animals5	Injured_animals2	Injured_animals1	Injured_animals6	Injured_animals3	0	8	169	109	105	164	105	95	-5	-4	-10
57	1	Domestic_violence	Domestic_violence2	Domestic_violence5	Domestic_violence6	Domestic_violence3	Domestic_violence4	Domestic_violence1	0	8	160	103	88	164	105	95	4	2	7
57	2	happy_ch	happy_ch2	happy_ch5	happy_ch6	happy_ch3	happy_ch4	happy_ch1	0	8	154	99	77	164	105	95	10	6	18
57	2	couples_inlove	couples_inlove1	couples_inlove6	couples_inlove4	couples_inlove2	couples_inlove5	couples_inlove3	8	6	158	101	85	164	105	95	6	4	10
57	2	pets	pets4	pets3	pets2	pets5	pets6	pets1	6	5	147	94	65	164	105	95	17	11	30
57	1	Neg_emotion	Neg_emotion6	Neg_emotion2	Neg_emotion5	Neg_emotion1	Neg_emotion4	Neg_emotion3	0	8	161	103	90	164	105	95	3	2	5
57	1	negative_situ	negative_situ5	negative_situ2	negative_situ6	negative_situ3	negative_situ1	negative_situ4	1	6	170	109	106	164	105	95	-6	-4	-11
57	1	injeurd_peo	injeurd_peo5	injeurd_peo4	injeurd_peo1	injeurd_peo2	injeurd_peo3	injeurd_peo6	0	8	168	108	103	164	105	95	-4	-3	-8
57	1	Environmental_pollution	Environmental_pollution5	Environmental_pollution1	Environmental_pollution6	Environmental_pollution4	Environmental_pollution3	Environmental_pollution2	0	8	161	103	91	164	105	95	3	2	4
58	2	Baby	Baby1	Baby5	Baby6	Baby3	Baby2	Baby4	8	0	121	78	101	116	74	92	-5	-4	-9
58	1	Injured_animals	Injured_animals6	Injured_animals3	Injured_animals1	Injured_animals5	Injured_animals4	Injured_animals2	0	4	117	75	93	116	74	92	-1	-1	-1
58	1	injeurd_peo	injeurd_peo1	injeurd_peo6	injeurd_peo2	injeurd_peo5	injeurd_peo4	injeurd_peo3	0	7	120	77	99	116	74	92	-4	-3	-7
58	2	desserts	desserts3	desserts4	desserts1	desserts6	desserts5	desserts2	6	5	126	81	110	116	74	92	-10	-7	-18
58	1	Domestic_violence	Domestic_violence6	Domestic_violence2	Domestic_violence3	Domestic_violence4	Domestic_violence1	Domestic_violence5	0	8	109	70	80	116	74	92	7	4	12
58	1	old_peo	old_peo5	old_peo2	old_peo4	old_peo1	old_peo3	old_peo6	2	5	121	78	102	116	74	92	-5	-4	-10
58	1	negative_situ	negative_situ6	negative_situ4	negative_situ3	negative_situ2	negative_situ5	negative_situ1	1	4	119	76	97	116	74	92	-3	-2	-5
58	2	happy_ch	happy_ch4	happy_ch1	happy_ch2	happy_ch5	happy_ch3	happy_ch6	8	0	118	76	96	116	74	92	-2	-2	-4
58	2	couples_inlove	couples_inlove3	couples_inlove6	couples_inlove5	couples_inlove4	couples_inlove2	couples_inlove1	8	7	116	74	92	116	74	92	0	0	0
58	1	Environmental_pollution	Environmental_pollution6	Environmental_pollution3	Environmental_pollution5	Environmental_pollution1	Environmental_pollution4	Environmental_pollution2	0	5	125	80	109	116	74	92	-9	-6	-17
58	2	views	views3	views6	views1	views4	views5	views2	8	2	109	70	79	116	74	92	7	4	13
58	2	sport	sport3	sport1	sport2	sport5	sport6	sport4	7	3	111	71	83	116	74	92	5	3	9
58	2	pets	pets1	pets4	pets5	pets3	pets6	pets2	8	5	108	69	78	116	74	92	8	5	14
58	2	sport	sport2	sport1	sport5	sport4	sport3	sport6	6	4	115	74	91	116	74	92	1	0	1
58	2	desserts	desserts6	desserts5	desserts1	desserts2	desserts4	desserts3	7	4	108	69	77	116	74	92	8	5	15
58	1	Neg_emotion	Neg_emotion3	Neg_emotion1	Neg_emotion6	Neg_emotion5	Neg_emotion4	Neg_emotion2	0	6	102	65	66	116	74	92	14	9	26
58	1	Neg_emotion	Neg_emotion5	Neg_emotion1	Neg_emotion4	Neg_emotion3	Neg_emotion2	Neg_emotion6	0	6	109	70	79	116	74	92	7	4	13
58	2	happy_ch	happy_ch2	happy_ch1	happy_ch3	happy_ch6	happy_ch4	happy_ch5	8	4	110	70	81	116	74	92	6	4	11
58	1	Injured_animals	Injured_animals6	Injured_animals3	Injured_animals2	Injured_animals1	Injured_animals4	Injured_animals5	0	6	124	80	106	116	74	92	-8	-6	-14
58	1	injeurd_peo	injeurd_peo6	injeurd_peo3	injeurd_peo1	injeurd_peo2	injeurd_peo4	injeurd_peo5	0	8	118	76	95	116	74	92	-2	-2	-3
58	2	pets	pets3	pets6	pets2	pets5	pets4	pets1	7	4	120	77	100	116	74	92	-4	-3	-8
58	2	Baby	Baby2	Baby4	Baby3	Baby6	Baby1	Baby5	8	6	126	81	110	116	74	92	-10	-7	-18
58	2	couples_inlove	couples_inlove4	couples_inlove3	couples_inlove6	couples_inlove1	couples_inlove5	couples_inlove2	8	6	106	68	73	116	74	92	10	6	19
58	1	negative_situ	negative_situ4	negative_situ5	negative_situ3	negative_situ2	negative_situ1	negative_situ6	0	7	115	74	90	116	74	92	1	0	2
58	2	views	views5	views2	views1	views3	views4	views6	8	7	121	78	102	116	74	92	-5	-4	-10
58	1	old_peo	old_peo3	old_peo5	old_peo6	old_peo2	old_peo1	old_peo4	0	6	127	81	113	116	74	92	-11	-7	-21
58	1	Environmental_pollution	Environmental_pollution4	Environmental_pollution2	Environmental_pollution1	Environmental_pollution6	Environmental_pollution5	Environmental_pollution3	0	4	117	75	93	116	74	92	-1	-1	-1
58	2	happy_ch	happy_ch2	happy_ch3	happy_ch4	happy_ch1	happy_ch5	happy_ch6	8	7	118	76	95	116	74	92	-2	-2	-3
58	1	Domestic_violence	Domestic_violence6	Domestic_violence4	Domestic_violence1	Domestic_violence5	Domestic_violence2	Domestic_violence3	0	4	117	75	93	116	74	92	-1	-1	-1
59	2	sport	sport6	sport5	sport4	sport1	sport3	sport2	4	1	121	78	78	121	78	85	0	0	7
59	2	desserts	desserts5	desserts2	desserts6	desserts3	desserts4	desserts1	7	7	120	77	76	121	78	85	1	1	9
59	1	injeurd_peo	injeurd_peo6	injeurd_peo3	injeurd_peo4	injeurd_peo5	injeurd_peo1	injeurd_peo2	0	8	120	77	75	121	78	85	1	1	10
59	1	Environmental_pollution	Environmental_pollution1	Environmental_pollution3	Environmental_pollution5	Environmental_pollution4	Environmental_pollution6	Environmental_pollution2	0	7	122	78	80	121	78	85	-1	0	5
59	2	views	views2	views5	views4	views3	views6	views1	8	1	121	78	78	121	78	85	0	0	7
59	1	Neg_emotion	Neg_emotion4	Neg_emotion2	Neg_emotion6	Neg_emotion3	Neg_emotion5	Neg_emotion1	2	5	123	79	81	121	78	85	-2	-1	4
59	1	old_peo	old_peo6	old_peo4	old_peo3	old_peo1	old_peo5	old_peo2	1	4	120	77	75	121	78	85	1	1	10
59	2	happy_ch	happy_ch4	happy_ch2	happy_ch6	happy_ch5	happy_ch1	happy_ch3	4	4	123	79	81	121	78	85	-2	-1	4
59	2	couples_inlove	couples_inlove3	couples_inlove2	couples_inlove6	couples_inlove4	couples_inlove5	couples_inlove1	8	6	121	78	78	121	78	85	0	0	7
59	2	Baby	Baby4	Baby6	Baby3	Baby1	Baby2	Baby5	8	5	122	78	79	121	78	85	-1	0	6
59	2	pets	pets5	pets4	pets3	pets6	pets2	pets1	8	5	123	79	81	121	78	85	-2	-1	4
59	2	Baby	Baby5	Baby4	Baby3	Baby6	Baby2	Baby1	8	6	124	80	83	121	78	85	-3	-2	2
59	2	couples_inlove	couples_inlove4	couples_inlove1	couples_inlove3	couples_inlove5	couples_inlove6	couples_inlove2	8	6	117	75	70	121	78	85	4	3	15
59	2	happy_ch	happy_ch5	happy_ch2	happy_ch1	happy_ch3	happy_ch4	happy_ch6	8	6	119	76	73	121	78	85	2	2	12
59	2	pets	pets5	pets4	pets1	pets2	pets3	pets6	7	3	132	85	97	121	78	85	-11	-7	-12
59	1	Domestic_violence	Domestic_violence1	Domestic_violence6	Domestic_violence2	Domestic_violence4	Domestic_violence3	Domestic_violence5	0	6	127	81	89	121	78	85	-6	-3	-4
59	1	negative_situ	negative_situ1	negative_situ3	negative_situ6	negative_situ4	negative_situ5	negative_situ2	2	4	119	76	74	121	78	85	2	2	11
59	2	sport	sport2	sport5	sport4	sport6	sport3	sport1	4	4	117	75	70	121	78	85	4	3	15
59	1	Injured_animals	Injured_animals5	Injured_animals2	Injured_animals3	Injured_animals1	Injured_animals6	Injured_animals4	0	8	127	81	89	121	78	85	-6	-3	-4
59	1	Domestic_violence	Domestic_violence1	Domestic_violence6	Domestic_violence3	Domestic_violence4	Domestic_violence5	Domestic_violence2	0	7	119	76	73	121	78	85	2	2	12
59	1	Injured_animals	Injured_animals3	Injured_animals6	Injured_animals1	Injured_animals5	Injured_animals2	Injured_animals4	0	6	134	86	102	121	78	85	-13	-8	-17
59	1	old_peo	old_peo3	old_peo5	old_peo6	old_peo4	old_peo1	old_peo2	4	4	119	76	73	121	78	85	2	2	12
59	1	Environmental_pollution	Environmental_pollution3	Environmental_pollution1	Environmental_pollution6	Environmental_pollution2	Environmental_pollution5	Environmental_pollution4	0	4	125	80	84	121	78	85	-4	-2	1
59	2	desserts	desserts5	desserts6	desserts4	desserts3	desserts2	desserts1	8	7	118	76	72	121	78	85	3	2	13
59	1	negative_situ	negative_situ4	negative_situ6	negative_situ3	negative_situ5	negative_situ2	negative_situ1	2	5	118	76	71	121	78	85	3	2	14
59	2	views	views4	views1	views5	views3	views2	views6	8	4	121	78	77	121	78	85	0	0	8
59	1	injeurd_peo	injeurd_peo1	injeurd_peo4	injeurd_peo6	injeurd_peo3	injeurd_peo5	injeurd_peo2	0	6	118	76	71	121	78	85	3	2	14
59	2	happy_ch	happy_ch4	happy_ch1	happy_ch2	happy_ch6	happy_ch3	happy_ch5	8	1	120	77	75	121	78	85	1	1	10
59	1	Neg_emotion	Neg_emotion1	Neg_emotion4	Neg_emotion2	Neg_emotion5	Neg_emotion6	Neg_emotion3	1	5	122	78	79	121	78	85	-1	0	6
60	2	pets	pets5	pets3	pets4	pets1	pets2	pets6	3	2	116	74	53	127	82	74	11	8	21
60	1	Domestic_violence	Domestic_violence2	Domestic_violence5	Domestic_violence3	Domestic_violence6	Domestic_violence4	Domestic_violence1	0	7	116	74	53	127	82	74	11	8	21
60	2	desserts	desserts6	desserts5	desserts2	desserts1	desserts3	desserts4	6	4	117	75	55	127	82	74	10	7	19
60	2	happy_ch	happy_ch2	happy_ch1	happy_ch3	happy_ch4	happy_ch6	happy_ch5	7	6	118	76	57	127	82	74	9	6	17
60	2	views	views3	views1	views2	views5	views6	views4	7	6	121	78	63	127	82	74	6	4	11
60	1	negative_situ	negative_situ5	negative_situ3	negative_situ6	negative_situ4	negative_situ2	negative_situ1	1	7	117	75	56	127	82	74	10	7	18
60	1	injeurd_peo	injeurd_peo5	injeurd_peo4	injeurd_peo6	injeurd_peo1	injeurd_peo2	injeurd_peo3	0	7	126	81	71	127	82	74	1	1	3
60	2	couples_inlove	couples_inlove2	couples_inlove3	couples_inlove6	couples_inlove5	couples_inlove1	couples_inlove4	7	6	117	75	55	127	82	74	10	7	19
60	1	Neg_emotion	Neg_emotion6	Neg_emotion3	Neg_emotion5	Neg_emotion2	Neg_emotion1	Neg_emotion4	1	7	120	77	61	127	82	74	7	5	13
60	1	Injured_animals	Injured_animals5	Injured_animals2	Injured_animals6	Injured_animals3	Injured_animals1	Injured_animals4	4	4	127	81	73	127	82	74	0	1	1
60	1	old_peo	old_peo5	old_peo3	old_peo1	old_peo6	old_peo2	old_peo4	4	4	120	77	61	127	82	74	7	5	13
60	1	Environmental_pollution	Environmental_pollution6	Environmental_pollution2	Environmental_pollution3	Environmental_pollution1	Environmental_pollution5	Environmental_pollution4	1	7	129	83	78	127	82	74	-2	-1	-4
60	2	Baby	Baby6	Baby4	Baby3	Baby2	Baby1	Baby5	7	7	115	74	52	127	82	74	12	8	22
60	2	sport	sport1	sport6	sport2	sport4	sport5	sport3	4	4	115	74	51	127	82	74	12	8	23
60	1	negative_situ	negative_situ4	negative_situ6	negative_situ3	negative_situ1	negative_situ2	negative_situ5	2	6	119	76	59	127	82	74	8	6	15
60	2	views	views3	views6	views5	views2	views1	views4	7	6	116	74	53	127	82	74	11	8	21
60	1	Domestic_violence	Domestic_violence3	Domestic_violence2	Domestic_violence6	Domestic_violence1	Domestic_violence4	Domestic_violence5	1	7	119	76	58	127	82	74	8	6	16
60	1	Neg_emotion	Neg_emotion1	Neg_emotion3	Neg_emotion5	Neg_emotion6	Neg_emotion4	Neg_emotion2	2	6	136	87	91	127	82	74	-9	-5	-17
60	1	injeurd_peo	injeurd_peo3	injeurd_peo2	injeurd_peo5	injeurd_peo4	injeurd_peo1	injeurd_peo6	1	6	118	76	57	127	82	74	9	6	17
60	2	pets	pets6	pets5	pets2	pets4	pets3	pets1	5	4	116	74	53	127	82	74	11	8	21
60	2	happy_ch	happy_ch5	happy_ch2	happy_ch4	happy_ch6	happy_ch3	happy_ch1	7	6	116	74	53	127	82	74	11	8	21
60	2	desserts	desserts6	desserts5	desserts4	desserts2	desserts1	desserts3	4	4	117	75	56	127	82	74	10	7	18
60	1	Environmental_pollution	Environmental_pollution4	Environmental_pollution3	Environmental_pollution1	Environmental_pollution6	Environmental_pollution2	Environmental_pollution5	2	6	119	76	58	127	82	74	8	6	16
60	2	sport	sport1	sport4	sport5	sport3	sport2	sport6	4	4	126	81	72	127	82	74	1	1	2
60	2	Baby	Baby6	Baby4	Baby1	Baby3	Baby5	Baby2	7	6	126	81	72	127	82	74	1	1	2
60	1	Injured_animals	Injured_animals4	Injured_animals1	Injured_animals3	Injured_animals2	Injured_animals5	Injured_animals6	3	4	128	82	76	127	82	74	-1	0	-2
60	2	couples_inlove	couples_inlove6	couples_inlove2	couples_inlove5	couples_inlove1	couples_inlove4	couples_inlove3	7	7	138	89	93	127	82	74	-11	-7	-19
60	2	pets	pets6	pets2	pets5	pets4	pets1	pets3	5	4	119	76	58	127	82	74	8	6	16
60	1	old_peo	old_peo5	old_peo3	old_peo4	old_peo1	old_peo6	old_peo2	7	2	115	74	51	127	82	74	12	8	23
61	2	views	views6	views4	views2	views5	views1	views3	7	1	119	76	77	116	74	71	-3	-2	-6
61	2	happy_ch	happy_ch5	happy_ch1	happy_ch6	happy_ch4	happy_ch3	happy_ch2	8	7	119	76	78	116	74	71	-3	-2	-7
61	2	sport	sport2	sport5	sport4	sport1	sport3	sport6	3	6	119	76	77	116	74	71	-3	-2	-6
61	1	injeurd_peo	injeurd_peo4	injeurd_peo5	injeurd_peo2	injeurd_peo1	injeurd_peo6	injeurd_peo3	0	8	119	76	78	116	74	71	-3	-2	-7
61	2	Baby	Baby4	Baby3	Baby6	Baby2	Baby1	Baby5	8	7	117	75	74	116	74	71	-1	-1	-3
61	2	pets	pets2	pets6	pets3	pets4	pets1	pets5	8	8	118	76	76	116	74	71	-2	-2	-5
61	2	couples_inlove	couples_inlove5	couples_inlove1	couples_inlove3	couples_inlove4	couples_inlove2	couples_inlove6	8	1	119	76	77	116	74	71	-3	-2	-6
61	2	desserts	desserts1	desserts6	desserts4	desserts3	desserts2	desserts5	4	4	118	76	75	116	74	71	-2	-2	-4
61	2	sport	sport5	sport4	sport2	sport3	sport6	sport1	3	3	113	72	67	116	74	71	3	2	4
61	1	Injured_animals	Injured_animals5	Injured_animals2	Injured_animals3	Injured_animals1	Injured_animals4	Injured_animals6	2	4	117	75	74	116	74	71	-1	-1	-3
61	2	happy_ch	happy_ch2	happy_ch5	happy_ch1	happy_ch3	happy_ch6	happy_ch4	8	1	119	76	77	116	74	71	-3	-2	-6
61	1	Domestic_violence	Domestic_violence3	Domestic_violence6	Domestic_violence2	Domestic_violence5	Domestic_violence4	Domestic_violence1	0	8	118	76	75	116	74	71	-2	-2	-4
61	1	Neg_emotion	Neg_emotion5	Neg_emotion2	Neg_emotion3	Neg_emotion6	Neg_emotion4	Neg_emotion1	5	1	118	76	76	116	74	71	-2	-2	-5
61	1	Environmental_pollution	Environmental_pollution1	Environmental_pollution3	Environmental_pollution4	Environmental_pollution5	Environmental_pollution6	Environmental_pollution2	0	7	117	75	74	116	74	71	-1	-1	-3
61	2	pets	pets6	pets4	pets2	pets5	pets1	pets3	8	1	117	75	74	116	74	71	-1	-1	-3
61	1	negative_situ	negative_situ6	negative_situ4	negative_situ3	negative_situ2	negative_situ5	negative_situ1	2	7	119	76	77	116	74	71	-3	-2	-6
61	1	old_peo	old_peo1	old_peo2	old_peo4	old_peo6	old_peo5	old_peo3	3	5	121	78	81	116	74	71	-5	-4	-10
61	2	desserts	desserts5	desserts6	desserts2	desserts3	desserts1	desserts4	8	3	119	76	77	116	74	71	-3	-2	-6
61	1	Domestic_violence	Domestic_violence1	Domestic_violence3	Domestic_violence5	Domestic_violence2	Domestic_violence4	Domestic_violence6	0	7	114	73	69	116	74	71	2	1	2
61	2	views	views3	views1	views5	views2	views4	views6	8	0	117	75	73	116	74	71	-1	-1	-2
61	1	Injured_animals	Injured_animals5	Injured_animals6	Injured_animals2	Injured_animals1	Injured_animals4	Injured_animals3	1	5	118	76	75	116	74	71	-2	-2	-4
61	1	negative_situ	negative_situ1	negative_situ6	negative_situ3	negative_situ2	negative_situ4	negative_situ5	3	5	118	76	76	116	74	71	-2	-2	-5
61	1	Environmental_pollution	Environmental_pollution1	Environmental_pollution2	Environmental_pollution4	Environmental_pollution6	Environmental_pollution3	Environmental_pollution5	1	7	118	76	75	116	74	71	-2	-2	-4
61	1	Neg_emotion	Neg_emotion2	Neg_emotion5	Neg_emotion4	Neg_emotion1	Neg_emotion6	Neg_emotion3	4	4	117	75	74	116	74	71	-1	-1	-3
61	1	injeurd_peo	injeurd_peo4	injeurd_peo1	injeurd_peo3	injeurd_peo2	injeurd_peo5	injeurd_peo6	0	8	116	74	72	116	74	71	0	0	-1
61	2	couples_inlove	couples_inlove2	couples_inlove3	couples_inlove1	couples_inlove5	couples_inlove6	couples_inlove4	8	6	117	75	74	116	74	71	-1	-1	-3
61	2	Baby	Baby2	Baby5	Baby4	Baby6	Baby3	Baby1	8	0	112	72	65	116	74	71	4	2	6
61	2	happy_ch	happy_ch5	happy_ch1	happy_ch4	happy_ch6	happy_ch2	happy_ch3	8	2	114	73	69	116	74	71	2	1	2
61	1	old_peo	old_peo5	old_peo3	old_peo2	old_peo6	old_peo4	old_peo1	5	4	109	70	58	116	74	71	7	4	13
62	2	Baby	Baby3	Baby6	Baby4	Baby1	Baby2	Baby5	8	1	117	75	69	117	75	67	0	0	-2
62	1	injeurd_peo	injeurd_peo6	injeurd_peo3	injeurd_peo2	injeurd_peo5	injeurd_peo1	injeurd_peo4	0	5	116	74	67	117	75	67	1	1	0
62	1	negative_situ	negative_situ5	negative_situ1	negative_situ4	negative_situ3	negative_situ2	negative_situ6	0	5	127	81	87	117	75	67	-10	-6	-20
62	2	desserts	desserts3	desserts6	desserts4	desserts1	desserts2	desserts5	5	3	121	78	75	117	75	67	-4	-3	-8
62	1	Domestic_violence	Domestic_violence5	Domestic_violence3	Domestic_violence2	Domestic_violence1	Domestic_violence6	Domestic_violence4	0	8	116	74	67	117	75	67	1	1	0
62	2	happy_ch	happy_ch3	happy_ch5	happy_ch2	happy_ch4	happy_ch1	happy_ch6	8	6	115	74	65	117	75	67	2	1	2
62	2	sport	sport2	sport5	sport1	sport6	sport3	sport4	1	4	116	74	67	117	75	67	1	1	0
62	2	pets	pets3	pets1	pets6	pets2	pets4	pets5	6	4	119	76	72	117	75	67	-2	-1	-5
62	1	Environmental_pollution	Environmental_pollution3	Environmental_pollution5	Environmental_pollution6	Environmental_pollution4	Environmental_pollution1	Environmental_pollution2	0	8	117	75	69	117	75	67	0	0	-2
62	2	views	views2	views5	views4	views1	views6	views3	8	1	118	76	70	117	75	67	-1	-1	-3
62	2	couples_inlove	couples_inlove1	couples_inlove2	couples_inlove5	couples_inlove6	couples_inlove3	couples_inlove4	6	3	118	76	70	117	75	67	-1	-1	-3
62	1	old_peo	old_peo5	old_peo6	old_peo4	old_peo1	old_peo2	old_peo3	0	5	116	74	67	117	75	67	1	1	0
62	1	Injured_animals	Injured_animals6	Injured_animals5	Injured_animals4	Injured_animals1	Injured_animals3	Injured_animals2	0	5	117	75	69	117	75	67	0	0	-2
62	1	Neg_emotion	Neg_emotion6	Neg_emotion5	Neg_emotion3	Neg_emotion4	Neg_emotion2	Neg_emotion1	0	6	120	77	73	117	75	67	-3	-2	-6
62	1	negative_situ	negative_situ3	negative_situ2	negative_situ4	negative_situ1	negative_situ6	negative_situ5	0	6	118	76	70	117	75	67	-1	-1	-3
62	2	sport	sport5	sport3	sport2	sport1	sport4	sport6	4	4	115	74	64	117	75	67	2	1	3
62	1	Injured_animals	Injured_animals1	Injured_animals5	Injured_animals4	Injured_animals3	Injured_animals2	Injured_animals6	0	5	119	76	72	117	75	67	-2	-1	-5
62	2	desserts	desserts5	desserts3	desserts6	desserts1	desserts4	desserts2	4	4	120	77	74	117	75	67	-3	-2	-7
62	1	Domestic_violence	Domestic_violence4	Domestic_violence3	Domestic_violence1	Domestic_violence2	Domestic_violence6	Domestic_violence5	0	5	117	75	68	117	75	67	0	0	-1
62	2	pets	pets1	pets6	pets5	pets4	pets3	pets2	5	3	118	76	70	117	75	67	-1	-1	-3
62	2	Baby	Baby2	Baby4	Baby1	Baby5	Baby6	Baby3	8	4	113	72	61	117	75	67	4	3	6
62	2	couples_inlove	couples_inlove2	couples_inlove4	couples_inlove3	couples_inlove6	couples_inlove5	couples_inlove1	7	4	116	74	67	117	75	67	1	1	0
62	2	views	views4	views1	views6	views5	views3	views2	8	4	117	75	68	117	75	67	0	0	-1
62	2	happy_ch	happy_ch1	happy_ch5	happy_ch6	happy_ch2	happy_ch3	happy_ch4	8	5	117	75	69	117	75	67	0	0	-2
62	1	old_peo	old_peo3	old_peo5	old_peo4	old_peo1	old_peo2	old_peo6	0	3	117	75	69	117	75	67	0	0	-2
62	1	injeurd_peo	injeurd_peo1	injeurd_peo6	injeurd_peo5	injeurd_peo3	injeurd_peo2	injeurd_peo4	0	5	120	77	74	117	75	67	-3	-2	-7
62	1	Environmental_pollution	Environmental_pollution6	Environmental_pollution3	Environmental_pollution2	Environmental_pollution4	Environmental_pollution5	Environmental_pollution1	0	4	118	76	70	117	75	67	-1	-1	-3
62	1	Neg_emotion	Neg_emotion4	Neg_emotion1	Neg_emotion2	Neg_emotion6	Neg_emotion5	Neg_emotion3	1	4	117	75	69	117	75	67	0	0	-2
62	2	views	views2	views1	views6	views5	views4	views3	8	4	116	74	67	117	75	67	1	1	0
63	2	pets	pets2	pets6	pets5	pets3	pets4	pets1	4	0	119	76	78	120	77	80	1	1	2
63	2	Baby	Baby3	Baby5	Baby4	Baby2	Baby1	Baby6	4	0	119	76	78	120	77	80	1	1	2
63	1	old_peo	old_peo5	old_peo1	old_peo2	old_peo6	old_peo4	old_peo3	0	5	119	76	78	120	77	80	1	1	2
63	2	sport	sport3	sport5	sport4	sport6	sport1	sport2	4	4	118	76	75	120	77	80	2	1	5
63	1	Injured_animals	Injured_animals6	Injured_animals2	Injured_animals4	Injured_animals3	Injured_animals5	Injured_animals1	0	4	124	80	86	120	77	80	-4	-3	-6
63	1	negative_situ	negative_situ3	negative_situ6	negative_situ5	negative_situ2	negative_situ4	negative_situ1	0	6	116	74	72	120	77	80	4	3	8
63	2	desserts	desserts6	desserts3	desserts2	desserts1	desserts5	desserts4	5	4	118	76	76	120	77	80	2	1	4
63	2	views	views2	views1	views3	views5	views6	views4	6	7	116	74	71	120	77	80	4	3	9
63	2	happy_ch	happy_ch2	happy_ch3	happy_ch1	happy_ch4	happy_ch6	happy_ch5	3	5	118	76	76	120	77	80	2	1	4
63	2	couples_inlove	couples_inlove4	couples_inlove2	couples_inlove1	couples_inlove3	couples_inlove6	couples_inlove5	5	2	128	82	94	120	77	80	-8	-5	-14
63	2	couples_inlove	couples_inlove3	couples_inlove2	couples_inlove5	couples_inlove6	couples_inlove4	couples_inlove1	5	3	111	71	63	120	77	80	9	6	17
63	1	Neg_emotion	Neg_emotion4	Neg_emotion1	Neg_emotion2	Neg_emotion5	Neg_emotion3	Neg_emotion6	0	2	119	76	77	120	77	80	1	1	3
63	2	Baby	Baby2	Baby6	Baby3	Baby5	Baby1	Baby4	5	5	118	76	75	120	77	80	2	1	5
63	1	Environmental_pollution	Environmental_pollution6	Environmental_pollution5	Environmental_pollution3	Environmental_pollution1	Environmental_pollution2	Environmental_pollution4	0	4	119	76	78	120	77	80	1	1	2
63	2	sport	sport3	sport1	sport6	sport5	sport4	sport2	4	4	119	76	77	120	77	80	1	1	3
63	2	happy_ch	happy_ch4	happy_ch1	happy_ch6	happy_ch3	happy_ch5	happy_ch2	6	4	114	73	69	120	77	80	6	4	11
63	1	injeurd_peo	injeurd_peo5	injeurd_peo3	injeurd_peo2	injeurd_peo1	injeurd_peo6	injeurd_peo4	0	8	118	76	76	120	77	80	2	1	4
63	2	pets	pets3	pets2	pets4	pets5	pets6	pets1	4	4	118	76	75	120	77	80	2	1	5
63	1	Domestic_violence	Domestic_violence1	Domestic_violence6	Domestic_violence3	Domestic_violence5	Domestic_violence4	Domestic_violence2	0	8	119	76	77	120	77	80	1	1	3
63	2	views	views2	views6	views5	views3	views1	views4	4	4	117	75	74	120	77	80	3	2	6
63	2	desserts	desserts2	desserts4	desserts6	desserts5	desserts1	desserts3	5	4	116	74	72	120	77	80	4	3	8
63	1	Injured_animals	Injured_animals5	Injured_animals2	Injured_animals1	Injured_animals6	Injured_animals3	Injured_animals4	0	7	118	76	75	120	77	80	2	1	5
63	1	negative_situ	negative_situ5	negative_situ3	negative_situ2	negative_situ6	negative_situ1	negative_situ4	4	4	118	76	76	120	77	80	2	1	4
63	1	Environmental_pollution	Environmental_pollution5	Environmental_pollution4	Environmental_pollution2	Environmental_pollution1	Environmental_pollution3	Environmental_pollution6	0	6	120	77	80	120	77	80	0	0	0
63	1	old_peo	old_peo4	old_peo5	old_peo1	old_peo3	old_peo2	old_peo6	0	6	118	76	75	120	77	80	2	1	5
63	1	Domestic_violence	Domestic_violence4	Domestic_violence2	Domestic_violence6	Domestic_violence3	Domestic_violence5	Domestic_violence1	0	7	119	76	78	120	77	80	1	1	2
63	1	Neg_emotion	Neg_emotion5	Neg_emotion3	Neg_emotion6	Neg_emotion1	Neg_emotion2	Neg_emotion4	1	6	117	75	74	120	77	80	3	2	6
63	1	injeurd_peo	injeurd_peo4	injeurd_peo6	injeurd_peo5	injeurd_peo2	injeurd_peo1	injeurd_peo3	0	7	118	76	75	120	77	80	2	1	5
63	2	views	views1	views6	views2	views3	views5	views4	4	4	118	76	76	120	77	80	2	1	4
64	2	desserts	desserts3	desserts2	desserts4	desserts6	desserts1	desserts5	4	4	120	77	77	120	77	76	0	0	-1
64	1	Neg_emotion	Neg_emotion5	Neg_emotion4	Neg_emotion3	Neg_emotion6	Neg_emotion1	Neg_emotion2	1	8	120	77	77	120	77	76	0	0	-1
64	1	Domestic_violence	Domestic_violence4	Domestic_violence1	Domestic_violence5	Domestic_violence6	Domestic_violence2	Domestic_violence3	0	8	120	77	78	120	77	76	0	0	-2
64	1	negative_situ	negative_situ1	negative_situ4	negative_situ6	negative_situ3	negative_situ2	negative_situ5	0	8	119	76	75	120	77	76	1	1	1
64	2	pets	pets5	pets6	pets3	pets2	pets4	pets1	8	0	114	73	66	120	77	76	6	4	10
64	2	couples_inlove	couples_inlove3	couples_inlove6	couples_inlove4	couples_inlove2	couples_inlove5	couples_inlove1	8	8	120	77	78	120	77	76	0	0	-2
64	1	Injured_animals	Injured_animals5	Injured_animals6	Injured_animals3	Injured_animals1	Injured_animals4	Injured_animals2	0	8	119	76	76	120	77	76	1	1	0
64	2	views	views4	views2	views1	views3	views5	views6	8	0	120	77	78	120	77	76	0	0	-2
64	1	injeurd_peo	injeurd_peo3	injeurd_peo4	injeurd_peo5	injeurd_peo2	injeurd_peo6	injeurd_peo1	0	8	119	76	76	120	77	76	1	1	0
64	1	old_peo	old_peo6	old_peo2	old_peo3	old_peo5	old_peo1	old_peo4	1	6	119	76	75	120	77	76	1	1	1
64	1	Environmental_pollution	Environmental_pollution1	Environmental_pollution2	Environmental_pollution4	Environmental_pollution6	Environmental_pollution5	Environmental_pollution3	0	7	119	76	75	120	77	76	1	1	1
64	2	Baby	Baby5	Baby2	Baby3	Baby1	Baby6	Baby4	8	0	120	77	77	120	77	76	0	0	-1
64	2	sport	sport2	sport6	sport1	sport5	sport3	sport4	3	5	119	76	75	120	77	76	1	1	1
64	1	Domestic_violence	Domestic_violence1	Domestic_violence5	Domestic_violence3	Domestic_violence2	Domestic_violence6	Domestic_violence4	0	7	119	76	75	120	77	76	1	1	1
64	2	happy_ch	happy_ch4	happy_ch2	happy_ch1	happy_ch3	happy_ch5	happy_ch6	8	5	119	76	76	120	77	76	1	1	0
64	2	Baby	Baby6	Baby5	Baby4	Baby2	Baby1	Baby3	8	0	120	77	77	120	77	76	0	0	-1
64	1	Injured_animals	Injured_animals3	Injured_animals5	Injured_animals2	Injured_animals1	Injured_animals6	Injured_animals4	0	8	119	76	76	120	77	76	1	1	0
64	2	views	views1	views3	views6	views2	views4	views5	8	0	119	76	76	120	77	76	1	1	0
64	2	pets	pets1	pets6	pets3	pets4	pets2	pets5	8	6	121	78	79	120	77	76	-1	-1	-3
64	2	happy_ch	happy_ch3	happy_ch4	happy_ch1	happy_ch5	happy_ch6	happy_ch2	8	6	119	76	76	120	77	76	1	1	0
64	1	injeurd_peo	injeurd_peo6	injeurd_peo1	injeurd_peo5	injeurd_peo4	injeurd_peo2	injeurd_peo3	0	8	119	76	76	120	77	76	1	1	0
64	2	desserts	desserts5	desserts3	desserts2	desserts1	desserts4	desserts6	4	4	121	78	79	120	77	76	-1	-1	-3
64	2	couples_inlove	couples_inlove4	couples_inlove2	couples_inlove3	couples_inlove6	couples_inlove1	couples_inlove5	8	5	120	77	77	120	77	76	0	0	-1
64	2	sport	sport3	sport6	sport4	sport5	sport2	sport1	3	6	119	76	76	120	77	76	1	1	0
64	1	Neg_emotion	Neg_emotion5	Neg_emotion4	Neg_emotion2	Neg_emotion6	Neg_emotion3	Neg_emotion1	1	5	120	77	77	120	77	76	0	0	-1
64	1	Environmental_pollution	Environmental_pollution2	Environmental_pollution4	Environmental_pollution1	Environmental_pollution3	Environmental_pollution6	Environmental_pollution5	0	7	120	77	77	120	77	76	0	0	-1
64	1	negative_situ	negative_situ5	negative_situ1	negative_situ4	negative_situ2	negative_situ3	negative_situ6	2	5	119	76	76	120	77	76	1	1	0
64	2	views	views5	views4	views6	views3	views1	views2	8	1	119	76	76	120	77	76	1	1	0
64	1	old_peo	old_peo4	old_peo3	old_peo5	old_peo6	old_peo2	old_peo1	1	6	120	77	77	120	77	76	0	0	-1
65	2	sport	sport5	sport4	sport6	sport1	sport2	sport3	5	2	117	75	78	118	75	78	1	0	0
65	2	couples_inlove	couples_inlove4	couples_inlove5	couples_inlove1	couples_inlove2	couples_inlove6	couples_inlove3	8	7	122	78	87	118	75	78	-4	-3	-9
65	1	Domestic_violence	Domestic_violence4	Domestic_violence1	Domestic_violence2	Domestic_violence6	Domestic_violence3	Domestic_violence5	0	8	123	79	89	118	75	78	-5	-4	-11
65	1	injeurd_peo	injeurd_peo3	injeurd_peo1	injeurd_peo2	injeurd_peo6	injeurd_peo5	injeurd_peo4	3	3	123	79	88	118	75	78	-5	-4	-10
65	2	desserts	desserts1	desserts2	desserts5	desserts4	desserts3	desserts6	7	7	121	78	85	118	75	78	-3	-3	-7
65	2	happy_ch	happy_ch4	happy_ch3	happy_ch1	happy_ch6	happy_ch2	happy_ch5	8	6	124	80	90	118	75	78	-6	-5	-12
65	2	Baby	Baby1	Baby3	Baby5	Baby6	Baby2	Baby4	8	8	124	80	90	118	75	78	-6	-5	-12
65	2	views	views1	views4	views6	views2	views5	views3	8	8	122	78	87	118	75	78	-4	-3	-9
65	2	pets	pets3	pets4	pets6	pets2	pets5	pets1	6	6	122	78	87	118	75	78	-4	-3	-9
65	1	Neg_emotion	Neg_emotion3	Neg_emotion2	Neg_emotion6	Neg_emotion4	Neg_emotion1	Neg_emotion5	5	7	122	78	86	118	75	78	-4	-3	-8
65	1	Injured_animals	Injured_animals6	Injured_animals1	Injured_animals3	Injured_animals5	Injured_animals4	Injured_animals2	3	8	122	78	87	118	75	78	-4	-3	-9
65	1	Environmental_pollution	Environmental_pollution6	Environmental_pollution3	Environmental_pollution1	Environmental_pollution5	Environmental_pollution4	Environmental_pollution2	0	8	121	78	84	118	75	78	-3	-3	-6
65	1	negative_situ	negative_situ6	negative_situ2	negative_situ4	negative_situ3	negative_situ1	negative_situ5	4	7	122	78	86	118	75	78	-4	-3	-8
65	2	couples_inlove	couples_inlove6	couples_inlove4	couples_inlove2	couples_inlove3	couples_inlove5	couples_inlove1	8	7	120	77	82	118	75	78	-2	-2	-4
65	1	old_peo	old_peo2	old_peo5	old_peo1	old_peo3	old_peo6	old_peo4	7	5	121	78	85	118	75	78	-3	-3	-7
65	2	Baby	Baby6	Baby1	Baby3	Baby5	Baby4	Baby2	8	8	117	75	78	118	75	78	1	0	0
65	1	Domestic_violence	Domestic_violence1	Domestic_violence6	Domestic_violence5	Domestic_violence2	Domestic_violence3	Domestic_violence4	0	8	121	78	84	118	75	78	-3	-3	-6
65	2	views	views3	views2	views4	views6	views1	views5	8	8	107	69	59	118	75	78	11	6	19
65	2	pets	pets1	pets5	pets4	pets6	pets3	pets2	5	3	117	75	78	118	75	78	1	0	0
65	1	Neg_emotion	Neg_emotion6	Neg_emotion1	Neg_emotion2	Neg_emotion5	Neg_emotion3	Neg_emotion4	4	6	116	74	76	118	75	78	2	1	2
65	1	Environmental_pollution	Environmental_pollution6	Environmental_pollution3	Environmental_pollution5	Environmental_pollution1	Environmental_pollution2	Environmental_pollution4	2	7	122	78	86	118	75	78	-4	-3	-8
65	1	negative_situ	negative_situ5	negative_situ1	negative_situ6	negative_situ2	negative_situ4	negative_situ3	4	7	116	74	76	118	75	78	2	1	2
65	2	desserts	desserts5	desserts4	desserts3	desserts6	desserts2	desserts1	8	8	109	70	62	118	75	78	9	5	16
65	2	sport	sport5	sport3	sport6	sport2	sport4	sport1	7	7	116	74	75	118	75	78	2	1	3
65	1	injeurd_peo	injeurd_peo4	injeurd_peo5	injeurd_peo6	injeurd_peo3	injeurd_peo1	injeurd_peo2	2	5	116	74	75	118	75	78	2	1	3
65	2	happy_ch	happy_ch4	happy_ch5	happy_ch2	happy_ch6	happy_ch1	happy_ch3	7	6	116	74	75	118	75	78	2	1	3
65	1	Injured_animals	Injured_animals3	Injured_animals6	Injured_animals5	Injured_animals2	Injured_animals4	Injured_animals1	2	4	108	69	60	118	75	78	10	6	18
65	1	old_peo	old_peo5	old_peo4	old_peo3	old_peo6	old_peo2	old_peo1	7	1	121	78	84	118	75	78	-3	-3	-6
65	2	views	views6	views1	views2	views3	views4	views5	8	8	118	76	79	118	75	78	0	-1	-1
66	2	happy_ch	happy_ch6	happy_ch5	happy_ch1	happy_ch3	happy_ch2	happy_ch4	8	0	118	76	62	123	79	71	5	3	9
66	1	Injured_animals	Injured_animals5	Injured_animals2	Injured_animals4	Injured_animals1	Injured_animals6	Injured_animals3	0	0	117	75	61	123	79	71	6	4	10
66	2	sport	sport3	sport2	sport4	sport5	sport6	sport1	4	4	130	83	84	123	79	71	-7	-4	-13
66	1	old_peo	old_peo2	old_peo3	old_peo4	old_peo5	old_peo6	old_peo1	2	2	118	76	63	123	79	71	5	3	8
66	2	couples_inlove	couples_inlove2	couples_inlove1	couples_inlove3	couples_inlove5	couples_inlove6	couples_inlove4	8	6	119	76	65	123	79	71	4	3	6
66	2	pets	pets2	pets3	pets4	pets6	pets1	pets5	8	0	125	80	75	123	79	71	-2	-1	-4
66	1	injeurd_peo	injeurd_peo2	injeurd_peo1	injeurd_peo6	injeurd_peo5	injeurd_peo3	injeurd_peo4	0	7	120	77	67	123	79	71	3	2	4
66	1	Environmental_pollution	Environmental_pollution1	Environmental_pollution4	Environmental_pollution6	Environmental_pollution2	Environmental_pollution5	Environmental_pollution3	0	7	120	77	67	123	79	71	3	2	4
66	2	views	views2	views6	views4	views1	views3	views5	8	0	120	77	67	123	79	71	3	2	4
66	2	Baby	Baby5	Baby2	Baby4	Baby6	Baby3	Baby1	8	8	119	76	64	123	79	71	4	3	7
66	2	desserts	desserts6	desserts1	desserts5	desserts3	desserts2	desserts4	5	4	118	76	63	123	79	71	5	3	8
66	1	negative_situ	negative_situ5	negative_situ4	negative_situ2	negative_situ6	negative_situ1	negative_situ3	1	6	118	76	63	123	79	71	5	3	8
66	1	Neg_emotion	Neg_emotion5	Neg_emotion6	Neg_emotion2	Neg_emotion4	Neg_emotion3	Neg_emotion1	1	6	119	76	64	123	79	71	4	3	7
66	2	desserts	desserts1	desserts2	desserts5	desserts6	desserts4	desserts3	4	4	121	78	68	123	79	71	2	1	3
66	2	couples_inlove	couples_inlove6	couples_inlove1	couples_inlove4	couples_inlove3	couples_inlove5	couples_inlove2	8	6	130	83	85	123	79	71	-7	-4	-14
66	2	pets	pets2	pets6	pets4	pets5	pets3	pets1	6	5	118	76	63	123	79	71	5	3	8
66	2	Baby	Baby3	Baby6	Baby5	Baby2	Baby1	Baby4	8	8	121	78	69	123	79	71	2	1	2
66	1	Domestic_violence	Domestic_violence6	Domestic_violence5	Domestic_violence1	Domestic_violence3	Domestic_violence4	Domestic_violence2	0	8	121	78	68	123	79	71	2	1	3
66	2	happy_ch	happy_ch6	happy_ch3	happy_ch1	happy_ch5	happy_ch4	happy_ch2	8	7	122	78	70	123	79	71	1	1	1
66	1	Injured_animals	Injured_animals6	Injured_animals4	Injured_animals3	Injured_animals2	Injured_animals5	Injured_animals1	0	7	121	78	68	123	79	71	2	1	3
66	1	old_peo	old_peo6	old_peo1	old_peo2	old_peo4	old_peo3	old_peo5	0	7	121	78	69	123	79	71	2	1	2
66	2	views	views4	views6	views3	views5	views2	views1	8	0	137	88	98	123	79	71	-14	-9	-27
66	1	Neg_emotion	Neg_emotion4	Neg_emotion1	Neg_emotion3	Neg_emotion6	Neg_emotion5	Neg_emotion2	0	6	129	83	82	123	79	71	-6	-4	-11
66	1	negative_situ	negative_situ3	negative_situ5	negative_situ6	negative_situ2	negative_situ4	negative_situ1	0	6	121	78	68	123	79	71	2	1	3
66	1	Domestic_violence	Domestic_violence5	Domestic_violence6	Domestic_violence3	Domestic_violence2	Domestic_violence4	Domestic_violence1	0	8	118	76	62	123	79	71	5	3	9
66	1	injeurd_peo	injeurd_peo1	injeurd_peo2	injeurd_peo5	injeurd_peo3	injeurd_peo4	injeurd_peo6	0	6	120	77	67	123	79	71	3	2	4
66	1	Environmental_pollution	Environmental_pollution3	Environmental_pollution6	Environmental_pollution2	Environmental_pollution1	Environmental_pollution4	Environmental_pollution5	0	6	122	78	70	123	79	71	1	1	1
66	2	sport	sport4	sport2	sport3	sport5	sport6	sport1	4	4	123	79	71	123	79	71	0	0	0
66	2	couples_inlove	couples_inlove5	couples_inlove1	couples_inlove3	couples_inlove4	couples_inlove6	couples_inlove2	8	8	120	77	67	123	79	71	3	2	4
67	2	Baby	Baby2	Baby6	Baby3	Baby5	Baby1	Baby4	7	0	119	76	78	119	76	78	0	0	0
67	2	views	views1	views2	views4	views5	views6	views3	8	7	118	76	76	119	76	78	1	0	2
67	2	sport	sport2	sport1	sport5	sport6	sport3	sport4	7	7	120	77	80	119	76	78	-1	-1	-2
67	2	pets	pets1	pets2	pets3	pets5	pets4	pets6	4	4	119	76	78	119	76	78	0	0	0
67	2	desserts	desserts3	desserts2	desserts5	desserts6	desserts4	desserts1	7	7	118	76	76	119	76	78	1	0	2
67	2	couples_inlove	couples_inlove1	couples_inlove6	couples_inlove2	couples_inlove4	couples_inlove5	couples_inlove3	8	8	119	76	77	119	76	78	0	0	1
67	1	Environmental_pollution	Environmental_pollution2	Environmental_pollution6	Environmental_pollution5	Environmental_pollution3	Environmental_pollution1	Environmental_pollution4	0	7	120	77	80	119	76	78	-1	-1	-2
67	1	injeurd_peo	injeurd_peo6	injeurd_peo4	injeurd_peo5	injeurd_peo2	injeurd_peo1	injeurd_peo3	0	8	116	74	72	119	76	78	3	2	6
67	1	Neg_emotion	Neg_emotion1	Neg_emotion5	Neg_emotion2	Neg_emotion3	Neg_emotion4	Neg_emotion6	0	6	118	76	76	119	76	78	1	0	2
67	1	Domestic_violence	Domestic_violence1	Domestic_violence4	Domestic_violence2	Domestic_violence5	Domestic_violence6	Domestic_violence3	0	8	119	76	77	119	76	78	0	0	1
67	2	happy_ch	happy_ch4	happy_ch6	happy_ch3	happy_ch2	happy_ch5	happy_ch1	8	8	119	76	78	119	76	78	0	0	0
67	2	pets	pets2	pets3	pets4	pets5	pets6	pets1	4	4	119	76	78	119	76	78	0	0	0
67	1	old_peo	old_peo2	old_peo3	old_peo4	old_peo1	old_peo6	old_peo5	2	6	119	76	78	119	76	78	0	0	0
67	2	Baby	Baby5	Baby3	Baby2	Baby6	Baby1	Baby4	8	8	117	75	74	119	76	78	2	1	4
67	1	Injured_animals	Injured_animals4	Injured_animals3	Injured_animals5	Injured_animals1	Injured_animals6	Injured_animals2	0	7	120	77	79	119	76	78	-1	-1	-1
67	1	negative_situ	negative_situ5	negative_situ3	negative_situ4	negative_situ2	negative_situ1	negative_situ6	2	6	118	76	76	119	76	78	1	0	2
67	1	injeurd_peo	injeurd_peo3	injeurd_peo6	injeurd_peo2	injeurd_peo5	injeurd_peo4	injeurd_peo1	0	7	118	76	76	119	76	78	1	0	2
67	2	desserts	desserts5	desserts4	desserts1	desserts6	desserts3	desserts2	8	8	117	75	74	119	76	78	2	1	4
67	1	old_peo	old_peo2	old_peo3	old_peo4	old_peo1	old_peo5	old_peo6	0	6	116	74	72	119	76	78	3	2	6
67	1	negative_situ	negative_situ3	negative_situ1	negative_situ5	negative_situ6	negative_situ2	negative_situ4	2	5	117	75	74	119	76	78	2	1	4
67	2	sport	sport1	sport6	sport2	sport3	sport4	sport5	8	8	117	75	74	119	76	78	2	1	4
67	1	Injured_animals	Injured_animals4	Injured_animals2	Injured_animals1	Injured_animals3	Injured_animals6	Injured_animals5	0	6	117	75	74	119	76	78	2	1	4
67	1	Environmental_pollution	Environmental_pollution4	Environmental_pollution5	Environmental_pollution1	Environmental_pollution3	Environmental_pollution6	Environmental_pollution2	0	6	117	75	74	119	76	78	2	1	4
67	2	views	views6	views1	views4	views2	views3	views5	8	8	117	75	73	119	76	78	2	1	5
67	1	Neg_emotion	Neg_emotion6	Neg_emotion5	Neg_emotion4	Neg_emotion3	Neg_emotion2	Neg_emotion1	1	6	119	76	77	119	76	78	0	0	1
67	2	couples_inlove	couples_inlove4	couples_inlove5	couples_inlove1	couples_inlove6	couples_inlove3	couples_inlove2	8	8	117	75	74	119	76	78	2	1	4
67	2	happy_ch	happy_ch6	happy_ch1	happy_ch4	happy_ch2	happy_ch3	happy_ch5	8	8	117	75	74	119	76	78	2	1	4
67	2	sport	sport2	sport3	sport4	sport1	sport5	sport6	8	8	117	75	73	119	76	78	2	1	5
67	1	Domestic_violence	Domestic_violence3	Domestic_violence1	Domestic_violence4	Domestic_violence5	Domestic_violence6	Domestic_violence2	0	7	117	75	73	119	76	78	2	1	5
68	2	Baby	Baby6	Baby2	Baby5	Baby4	Baby3	Baby1	7	5	118	76	68	117	75	67	-1	-1	-1
68	1	old_peo	old_peo1	old_peo5	old_peo2	old_peo6	old_peo3	old_peo4	4	4	117	75	66	117	75	67	0	0	1
68	2	happy_ch	happy_ch3	happy_ch6	happy_ch2	happy_ch4	happy_ch5	happy_ch1	6	6	118	76	68	117	75	67	-1	-1	-1
68	2	desserts	desserts4	desserts3	desserts1	desserts5	desserts6	desserts2	4	4	117	75	67	117	75	67	0	0	0
68	2	sport	sport1	sport3	sport2	sport6	sport5	sport4	4	4	117	75	67	117	75	67	0	0	0
68	1	negative_situ	negative_situ4	negative_situ6	negative_situ5	negative_situ1	negative_situ3	negative_situ2	4	4	116	74	65	117	75	67	1	1	2
68	2	couples_inlove	couples_inlove5	couples_inlove2	couples_inlove3	couples_inlove1	couples_inlove4	couples_inlove6	5	5	117	75	67	117	75	67	0	0	0
68	1	Environmental_pollution	Environmental_pollution2	Environmental_pollution6	Environmental_pollution4	Environmental_pollution1	Environmental_pollution5	Environmental_pollution3	4	4	116	74	64	117	75	67	1	1	3
68	1	injeurd_peo	injeurd_peo6	injeurd_peo3	injeurd_peo1	injeurd_peo4	injeurd_peo2	injeurd_peo5	4	4	117	75	66	117	75	67	0	0	1
68	2	views	views1	views4	views5	views6	views3	views2	4	4	116	74	64	117	75	67	1	1	3
68	1	Neg_emotion	Neg_emotion1	Neg_emotion4	Neg_emotion3	Neg_emotion2	Neg_emotion6	Neg_emotion5	4	4	118	76	68	117	75	67	-1	-1	-1
68	2	pets	pets1	pets6	pets2	pets3	pets5	pets4	5	5	118	76	68	117	75	67	-1	-1	-1
68	2	sport	sport3	sport6	sport5	sport4	sport1	sport2	4	4	118	76	68	117	75	67	-1	-1	-1
68	1	Injured_animals	Injured_animals1	Injured_animals4	Injured_animals2	Injured_animals6	Injured_animals3	Injured_animals5	4	4	117	75	66	117	75	67	0	0	1
68	1	Domestic_violence	Domestic_violence1	Domestic_violence6	Domestic_violence2	Domestic_violence3	Domestic_violence5	Domestic_violence4	4	4	116	74	64	117	75	67	1	1	3
68	1	injeurd_peo	injeurd_peo2	injeurd_peo1	injeurd_peo5	injeurd_peo6	injeurd_peo4	injeurd_peo3	4	4	114	73	61	117	75	67	3	2	6
68	2	views	views6	views1	views3	views5	views4	views2	5	5	115	74	63	117	75	67	2	1	4
68	2	Baby	Baby4	Baby2	Baby6	Baby5	Baby1	Baby3	4	4	115	74	62	117	75	67	2	1	5
68	2	couples_inlove	couples_inlove1	couples_inlove5	couples_inlove6	couples_inlove4	couples_inlove3	couples_inlove2	5	5	114	73	60	117	75	67	3	2	7
68	1	Environmental_pollution	Environmental_pollution5	Environmental_pollution6	Environmental_pollution1	Environmental_pollution3	Environmental_pollution4	Environmental_pollution2	4	4	114	73	61	117	75	67	3	2	6
68	2	pets	pets2	pets4	pets1	pets3	pets5	pets6	5	5	115	74	63	117	75	67	2	1	4
68	2	desserts	desserts4	desserts6	desserts1	desserts3	desserts5	desserts2	4	4	115	74	62	117	75	67	2	1	5
68	2	happy_ch	happy_ch2	happy_ch1	happy_ch4	happy_ch5	happy_ch3	happy_ch6	4	4	116	74	64	117	75	67	1	1	3
68	1	Neg_emotion	Neg_emotion3	Neg_emotion2	Neg_emotion1	Neg_emotion6	Neg_emotion4	Neg_emotion5	4	4	116	74	64	117	75	67	1	1	3
68	1	negative_situ	negative_situ1	negative_situ3	negative_situ6	negative_situ2	negative_situ4	negative_situ5	4	4	116	74	64	117	75	67	1	1	3
68	1	Injured_animals	Injured_animals3	Injured_animals4	Injured_animals5	Injured_animals2	Injured_animals6	Injured_animals1	4	4	115	74	62	117	75	67	2	1	5
68	2	sport	sport1	sport6	sport2	sport3	sport4	sport5	4	4	115	74	62	117	75	67	2	1	5
68	1	Domestic_violence	Domestic_violence2	Domestic_violence6	Domestic_violence5	Domestic_violence1	Domestic_violence3	Domestic_violence4	4	4	115	74	62	117	75	67	2	1	5
68	1	old_peo	old_peo2	old_peo3	old_peo5	old_peo6	old_peo4	old_peo1	4	4	114	73	61	117	75	67	3	2	6
69	2	couples_inlove	couples_inlove5	couples_inlove2	couples_inlove1	couples_inlove4	couples_inlove6	couples_inlove3	8	7	122	78	57	121	77	55	-1	-1	-2
69	2	views	views1	views2	views3	views6	views4	views5	8	8	120	77	54	121	77	55	1	0	1
69	1	negative_situ	negative_situ3	negative_situ5	negative_situ6	negative_situ1	negative_situ2	negative_situ4	2	7	120	77	54	121	77	55	1	0	1
69	1	injeurd_peo	injeurd_peo5	injeurd_peo3	injeurd_peo2	injeurd_peo4	injeurd_peo1	injeurd_peo6	0	5	120	77	53	121	77	55	1	0	2
69	2	desserts	desserts3	desserts5	desserts4	desserts2	desserts1	desserts6	8	7	120	77	54	121	77	55	1	0	1
69	1	old_peo	old_peo1	old_peo6	old_peo2	old_peo3	old_peo4	old_peo5	0	4	120	77	54	121	77	55	1	0	1
69	2	pets	pets3	pets2	pets4	pets6	pets5	pets1	8	6	130	83	71	121	77	55	-9	-6	-16
69	1	Environmental_pollution	Environmental_pollution2	Environmental_pollution5	Environmental_pollution6	Environmental_pollution1	Environmental_pollution4	Environmental_pollution3	0	6	120	77	53	121	77	55	1	0	2
69	1	Neg_emotion	Neg_emotion3	Neg_emotion2	Neg_emotion5	Neg_emotion1	Neg_emotion4	Neg_emotion6	0	4	119	76	52	121	77	55	2	1	3
69	1	Domestic_violence	Domestic_violence2	Domestic_violence5	Domestic_violence1	Domestic_violence3	Domestic_violence4	Domestic_violence6	0	7	120	77	54	121	77	55	1	0	1
69	2	happy_ch	happy_ch6	happy_ch5	happy_ch4	happy_ch1	happy_ch3	happy_ch2	8	8	120	77	54	121	77	55	1	0	1
69	1	Injured_animals	Injured_animals4	Injured_animals5	Injured_animals3	Injured_animals1	Injured_animals2	Injured_animals6	0	7	121	78	55	121	77	55	0	-1	0
69	1	injeurd_peo	injeurd_peo1	injeurd_peo6	injeurd_peo4	injeurd_peo2	injeurd_peo3	injeurd_peo5	0	7	120	77	53	121	77	55	1	0	2
69	2	sport	sport6	sport5	sport4	sport2	sport3	sport1	6	3	121	78	55	121	77	55	0	-1	0
69	2	Baby	Baby6	Baby3	Baby1	Baby5	Baby4	Baby2	8	8	121	78	55	121	77	55	0	-1	0
69	2	pets	pets1	pets6	pets4	pets5	pets2	pets3	7	7	121	78	55	121	77	55	0	-1	0
69	2	sport	sport4	sport3	sport6	sport1	sport2	sport5	5	4	121	78	55	121	77	55	0	-1	0
69	2	happy_ch	happy_ch3	happy_ch5	happy_ch6	happy_ch2	happy_ch1	happy_ch4	8	8	121	78	56	121	77	55	0	-1	-1
69	2	couples_inlove	couples_inlove1	couples_inlove6	couples_inlove5	couples_inlove3	couples_inlove4	couples_inlove2	8	8	121	78	56	121	77	55	0	-1	-1
69	1	Neg_emotion	Neg_emotion3	Neg_emotion2	Neg_emotion1	Neg_emotion5	Neg_emotion6	Neg_emotion4	1	3	121	78	56	121	77	55	0	-1	-1
69	1	old_peo	old_peo1	old_peo6	old_peo5	old_peo3	old_peo2	old_peo4	0	4	121	78	55	121	77	55	0	-1	0
69	1	negative_situ	negative_situ1	negative_situ4	negative_situ3	negative_situ6	negative_situ5	negative_situ2	1	4	121	78	55	121	77	55	0	-1	0
69	2	views	views6	views5	views1	views2	views4	views3	8	8	121	78	56	121	77	55	0	-1	-1
69	2	desserts	desserts6	desserts4	desserts3	desserts5	desserts2	desserts1	8	8	121	78	55	121	77	55	0	-1	0
69	2	Baby	Baby2	Baby6	Baby5	Baby1	Baby4	Baby3	8	7	127	81	67	121	77	55	-6	-4	-12
69	1	Injured_animals	Injured_animals3	Injured_animals1	Injured_animals5	Injured_animals6	Injured_animals2	Injured_animals4	0	5	121	78	55	121	77	55	0	-1	0
69	1	Domestic_violence	Domestic_violence2	Domestic_violence6	Domestic_violence5	Domestic_violence1	Domestic_violence3	Domestic_violence4	0	6	128	82	69	121	77	55	-7	-5	-14
69	2	sport	sport1	sport2	sport3	sport5	sport6	sport4	7	4	121	78	55	121	77	55	0	-1	0
69	1	Environmental_pollution	Environmental_pollution2	Environmental_pollution5	Environmental_pollution4	Environmental_pollution6	Environmental_pollution1	Environmental_pollution3	0	6	121	78	55	121	77	55	0	-1	0
70	2	desserts	desserts5	desserts6	desserts2	desserts3	desserts4	desserts1	6	6	110	70	61	115	73	70	5	3	9
70	1	injeurd_peo	injeurd_peo5	injeurd_peo3	injeurd_peo2	injeurd_peo6	injeurd_peo4	injeurd_peo1	2	4	116	74	72	115	73	70	-1	-1	-2
70	2	happy_ch	happy_ch2	happy_ch5	happy_ch3	happy_ch4	happy_ch6	happy_ch1	6	6	117	75	73	115	73	70	-2	-2	-3
70	2	pets	pets4	pets1	pets2	pets6	pets5	pets3	5	5	118	76	75	115	73	70	-3	-3	-5
70	2	Baby	Baby3	Baby5	Baby4	Baby2	Baby1	Baby6	6	6	119	76	78	115	73	70	-4	-3	-8
70	1	Environmental_pollution	Environmental_pollution2	Environmental_pollution3	Environmental_pollution1	Environmental_pollution4	Environmental_pollution6	Environmental_pollution5	3	5	118	76	76	115	73	70	-3	-3	-6
70	2	couples_inlove	couples_inlove5	couples_inlove6	couples_inlove4	couples_inlove1	couples_inlove3	couples_inlove2	6	6	118	76	75	115	73	70	-3	-3	-5
70	2	views	views2	views1	views5	views3	views6	views4	7	7	117	75	74	115	73	70	-2	-2	-4
70	1	Injured_animals	Injured_animals4	Injured_animals6	Injured_animals5	Injured_animals3	Injured_animals2	Injured_animals1	4	4	118	76	75	115	73	70	-3	-3	-5
70	2	sport	sport1	sport3	sport2	sport5	sport4	sport6	6	6	118	76	75	115	73	70	-3	-3	-5
70	1	Neg_emotion	Neg_emotion6	Neg_emotion2	Neg_emotion4	Neg_emotion3	Neg_emotion5	Neg_emotion1	3	4	118	76	75	115	73	70	-3	-3	-5
70	1	old_peo	old_peo2	old_peo4	old_peo6	old_peo1	old_peo5	old_peo3	3	4	114	73	68	115	73	70	1	0	2
70	1	negative_situ	negative_situ6	negative_situ3	negative_situ1	negative_situ5	negative_situ2	negative_situ4	3	3	119	76	77	115	73	70	-4	-3	-7
70	1	Domestic_violence	Domestic_violence2	Domestic_violence5	Domestic_violence3	Domestic_violence1	Domestic_violence6	Domestic_violence4	3	4	114	73	69	115	73	70	1	0	1
70	2	couples_inlove	couples_inlove4	couples_inlove2	couples_inlove1	couples_inlove6	couples_inlove3	couples_inlove5	6	6	116	74	71	115	73	70	-1	-1	-1
70	1	Neg_emotion	Neg_emotion6	Neg_emotion1	Neg_emotion4	Neg_emotion2	Neg_emotion5	Neg_emotion3	3	4	117	75	74	115	73	70	-2	-2	-4
70	2	Baby	Baby6	Baby5	Baby1	Baby3	Baby2	Baby4	6	6	119	76	77	115	73	70	-4	-3	-7
70	1	old_peo	old_peo6	old_peo2	old_peo4	old_peo1	old_peo5	old_peo3	3	4	119	76	78	115	73	70	-4	-3	-8
70	1	negative_situ	negative_situ5	negative_situ4	negative_situ2	negative_situ3	negative_situ1	negative_situ6	4	4	119	76	77	115	73	70	-4	-3	-7
70	1	Injured_animals	Injured_animals4	Injured_animals5	Injured_animals3	Injured_animals2	Injured_animals1	Injured_animals6	3	3	118	76	76	115	73	70	-3	-3	-6
70	1	Environmental_pollution	Environmental_pollution5	Environmental_pollution3	Environmental_pollution4	Environmental_pollution6	Environmental_pollution1	Environmental_pollution2	3	4	121	78	81	115	73	70	-6	-5	-11
70	2	happy_ch	happy_ch5	happy_ch1	happy_ch6	happy_ch2	happy_ch3	happy_ch4	6	6	118	76	76	115	73	70	-3	-3	-6
70	2	sport	sport3	sport1	sport2	sport4	sport6	sport5	5	6	118	76	76	115	73	70	-3	-3	-6
70	2	pets	pets6	pets3	pets1	pets5	pets2	pets4	6	6	117	75	74	115	73	70	-2	-2	-4
70	2	views	views1	views2	views4	views6	views5	views3	7	7	117	75	74	115	73	70	-2	-2	-4
70	1	injeurd_peo	injeurd_peo3	injeurd_peo1	injeurd_peo2	injeurd_peo4	injeurd_peo6	injeurd_peo5	3	4	119	76	77	115	73	70	-4	-3	-7
70	1	Domestic_violence	Domestic_violence5	Domestic_violence4	Domestic_violence3	Domestic_violence6	Domestic_violence1	Domestic_violence2	4	5	119	76	78	115	73	70	-4	-3	-8
70	2	desserts	desserts2	desserts5	desserts6	desserts4	desserts3	desserts1	6	7	117	75	73	115	73	70	-2	-2	-3
70	2	desserts	desserts5	desserts6	desserts1	desserts4	desserts2	desserts3	6	7	116	74	72	115	73	70	-1	-1	-2
71	2	Baby	Baby2	Baby4	Baby3	Baby5	Baby6	Baby1	8	7	113	72	63	117	75	70	4	3	7
71	2	pets	pets1	pets6	pets5	pets3	pets2	pets4	8	4	114	73	65	117	75	70	3	2	5
71	1	old_peo	old_peo3	old_peo1	old_peo2	old_peo4	old_peo5	old_peo6	3	4	116	74	68	117	75	70	1	1	2
71	1	Neg_emotion	Neg_emotion5	Neg_emotion6	Neg_emotion3	Neg_emotion1	Neg_emotion4	Neg_emotion2	3	4	115	74	66	117	75	70	2	1	4
71	2	couples_inlove	couples_inlove2	couples_inlove6	couples_inlove4	couples_inlove5	couples_inlove1	couples_inlove3	8	8	113	72	63	117	75	70	4	3	7
71	1	Injured_animals	Injured_animals5	Injured_animals6	Injured_animals2	Injured_animals1	Injured_animals4	Injured_animals3	0	8	115	74	67	117	75	70	2	1	3
71	1	negative_situ	negative_situ5	negative_situ1	negative_situ6	negative_situ3	negative_situ4	negative_situ2	4	4	111	71	58	117	75	70	6	4	12
71	1	Domestic_violence	Domestic_violence2	Domestic_violence1	Domestic_violence5	Domestic_violence3	Domestic_violence4	Domestic_violence6	3	6	118	76	72	117	75	70	-1	-1	-2
71	2	desserts	desserts1	desserts4	desserts6	desserts5	desserts2	desserts3	8	8	121	78	77	117	75	70	-4	-3	-7
71	2	sport	sport4	sport3	sport1	sport6	sport5	sport2	5	0	115	74	66	117	75	70	2	1	4
71	1	Environmental_pollution	Environmental_pollution5	Environmental_pollution2	Environmental_pollution3	Environmental_pollution4	Environmental_pollution6	Environmental_pollution1	0	4	120	77	75	117	75	70	-3	-2	-5
71	1	injeurd_peo	injeurd_peo3	injeurd_peo2	injeurd_peo1	injeurd_peo6	injeurd_peo5	injeurd_peo4	0	8	115	74	67	117	75	70	2	1	3
71	2	happy_ch	happy_ch5	happy_ch4	happy_ch1	happy_ch2	happy_ch3	happy_ch6	8	4	114	73	65	117	75	70	3	2	5
71	2	views	views4	views5	views2	views3	views6	views1	8	0	118	76	72	117	75	70	-1	-1	-2
71	2	views	views3	views4	views5	views6	views1	views2	8	0	115	74	67	117	75	70	2	1	3
71	2	pets	pets6	pets4	pets5	pets2	pets1	pets3	4	4	115	74	67	117	75	70	2	1	3
71	1	negative_situ	negative_situ6	negative_situ5	negative_situ4	negative_situ2	negative_situ3	negative_situ1	3	5	114	73	65	117	75	70	3	2	5
71	2	happy_ch	happy_ch1	happy_ch5	happy_ch3	happy_ch4	happy_ch6	happy_ch2	4	4	116	74	68	117	75	70	1	1	2
71	2	desserts	desserts2	desserts5	desserts1	desserts3	desserts6	desserts4	8	8	114	73	65	117	75	70	3	2	5
71	2	couples_inlove	couples_inlove6	couples_inlove4	couples_inlove3	couples_inlove1	couples_inlove5	couples_inlove2	8	8	115	74	66	117	75	70	2	1	4
71	1	injeurd_peo	injeurd_peo6	injeurd_peo5	injeurd_peo1	injeurd_peo2	injeurd_peo4	injeurd_peo3	4	7	115	74	66	117	75	70	2	1	4
71	1	Neg_emotion	Neg_emotion4	Neg_emotion2	Neg_emotion3	Neg_emotion1	Neg_emotion5	Neg_emotion6	3	4	113	72	63	117	75	70	4	3	7
71	2	Baby	Baby1	Baby4	Baby2	Baby6	Baby5	Baby3	7	7	115	74	66	117	75	70	2	1	4
71	1	Environmental_pollution	Environmental_pollution2	Environmental_pollution3	Environmental_pollution1	Environmental_pollution6	Environmental_pollution4	Environmental_pollution5	0	4	113	72	63	117	75	70	4	3	7
71	1	old_peo	old_peo4	old_peo5	old_peo6	old_peo3	old_peo1	old_peo2	3	4	116	74	68	117	75	70	1	1	2
71	1	Injured_animals	Injured_animals1	Injured_animals6	Injured_animals4	Injured_animals2	Injured_animals3	Injured_animals5	0	8	115	74	66	117	75	70	2	1	4
71	2	sport	sport4	sport6	sport3	sport1	sport5	sport2	5	4	123	79	81	117	75	70	-6	-4	-11
71	2	couples_inlove	couples_inlove3	couples_inlove1	couples_inlove6	couples_inlove5	couples_inlove4	couples_inlove2	8	8	122	78	79	117	75	70	-5	-3	-9
71	1	Domestic_violence	Domestic_violence5	Domestic_violence1	Domestic_violence4	Domestic_violence6	Domestic_violence3	Domestic_violence2	1	8	111	71	58	117	75	70	6	4	12
72	2	Baby	Baby4	Baby1	Baby5	Baby2	Baby3	Baby6	8	0	125	80	69	123	79	64	-2	-1	-5
72	1	Domestic_violence	Domestic_violence6	Domestic_violence5	Domestic_violence4	Domestic_violence1	Domestic_violence2	Domestic_violence3	0	8	121	78	61	123	79	64	2	1	3
72	1	Environmental_pollution	Environmental_pollution4	Environmental_pollution3	Environmental_pollution2	Environmental_pollution1	Environmental_pollution5	Environmental_pollution6	0	6	122	78	63	123	79	64	1	1	1
72	2	couples_inlove	couples_inlove3	couples_inlove5	couples_inlove2	couples_inlove6	couples_inlove1	couples_inlove4	8	0	123	79	64	123	79	64	0	0	0
72	2	pets	pets1	pets4	pets2	pets3	pets5	pets6	8	5	121	78	61	123	79	64	2	1	3
72	2	sport	sport6	sport4	sport1	sport2	sport5	sport3	5	5	124	80	66	123	79	64	-1	-1	-2
72	2	desserts	desserts5	desserts4	desserts6	desserts2	desserts3	desserts1	8	8	135	87	87	123	79	64	-12	-8	-23
72	1	Neg_emotion	Neg_emotion5	Neg_emotion6	Neg_emotion4	Neg_emotion1	Neg_emotion2	Neg_emotion3	3	5	121	78	61	123	79	64	2	1	3
72	2	views	views1	views3	views4	views2	views6	views5	8	8	127	81	72	123	79	64	-4	-2	-8
72	1	negative_situ	negative_situ2	negative_situ1	negative_situ3	negative_situ4	negative_situ6	negative_situ5	4	4	130	83	77	123	79	64	-7	-4	-13
72	1	old_peo	old_peo2	old_peo6	old_peo4	old_peo5	old_peo3	old_peo1	2	8	122	78	62	123	79	64	1	1	2
72	1	injeurd_peo	injeurd_peo4	injeurd_peo1	injeurd_peo5	injeurd_peo2	injeurd_peo3	injeurd_peo6	0	8	122	78	62	123	79	64	1	1	2
72	1	Injured_animals	Injured_animals5	Injured_animals2	Injured_animals1	Injured_animals4	Injured_animals6	Injured_animals3	0	8	127	81	72	123	79	64	-4	-2	-8
72	1	injeurd_peo	injeurd_peo4	injeurd_peo5	injeurd_peo2	injeurd_peo6	injeurd_peo3	injeurd_peo1	0	8	137	88	90	123	79	64	-14	-9	-26
72	2	happy_ch	happy_ch1	happy_ch4	happy_ch5	happy_ch6	happy_ch3	happy_ch2	8	8	129	83	76	123	79	64	-6	-4	-12
72	2	pets	pets6	pets4	pets1	pets2	pets3	pets5	8	6	139	89	94	123	79	64	-16	-10	-30
72	2	Baby	Baby6	Baby4	Baby2	Baby1	Baby3	Baby5	8	7	127	81	71	123	79	64	-4	-2	-7
72	1	negative_situ	negative_situ1	negative_situ3	negative_situ5	negative_situ4	negative_situ2	negative_situ6	4	4	127	81	72	123	79	64	-4	-2	-8
72	1	Domestic_violence	Domestic_violence6	Domestic_violence1	Domestic_violence2	Domestic_violence3	Domestic_violence5	Domestic_violence4	0	8	145	93	104	123	79	64	-22	-14	-40
72	2	couples_inlove	couples_inlove1	couples_inlove4	couples_inlove2	couples_inlove6	couples_inlove3	couples_inlove5	8	8	127	81	71	123	79	64	-4	-2	-7
72	2	sport	sport1	sport6	sport5	sport3	sport4	sport2	5	5	122	78	62	123	79	64	1	1	2
72	1	Injured_animals	Injured_animals1	Injured_animals2	Injured_animals4	Injured_animals5	Injured_animals6	Injured_animals3	0	6	137	88	91	123	79	64	-14	-9	-27
72	2	happy_ch	happy_ch3	happy_ch2	happy_ch1	happy_ch6	happy_ch5	happy_ch4	8	6	127	81	71	123	79	64	-4	-2	-7
72	1	Environmental_pollution	Environmental_pollution1	Environmental_pollution2	Environmental_pollution6	Environmental_pollution3	Environmental_pollution5	Environmental_pollution4	0	6	146	94	107	123	79	64	-23	-15	-43
72	2	views	views4	views5	views1	views2	views3	views6	8	6	130	83	78	123	79	64	-7	-4	-14
72	2	desserts	desserts2	desserts4	desserts6	desserts1	desserts3	desserts5	8	8	123	79	65	123	79	64	0	0	-1
72	1	old_peo	old_peo4	old_peo6	old_peo2	old_peo5	old_peo3	old_peo1	2	4	127	81	71	123	79	64	-4	-2	-7
72	2	pets	pets2	pets1	pets5	pets6	pets3	pets4	7	6	121	78	60	123	79	64	2	1	4
72	1	Neg_emotion	Neg_emotion2	Neg_emotion3	Neg_emotion5	Neg_emotion6	Neg_emotion1	Neg_emotion4	2	5	121	78	61	123	79	64	2	1	3
73	2	couples_inlove	couples_inlove1	couples_inlove6	couples_inlove2	couples_inlove5	couples_inlove3	couples_inlove4	8	6	105	67	71	119	76	95	14	9	24
73	2	pets	pets3	pets6	pets1	pets2	pets5	pets4	4	4	105	67	70	119	76	95	14	9	25
73	1	Injured_animals	Injured_animals6	Injured_animals4	Injured_animals1	Injured_animals3	Injured_animals5	Injured_animals2	0	8	116	74	91	119	76	95	3	2	4
73	1	injeurd_peo	injeurd_peo2	injeurd_peo4	injeurd_peo3	injeurd_peo1	injeurd_peo5	injeurd_peo6	0	8	125	80	107	119	76	95	-6	-4	-12
73	1	Domestic_violence	Domestic_violence3	Domestic_violence1	Domestic_violence4	Domestic_violence5	Domestic_violence6	Domestic_violence2	0	8	108	69	75	119	76	95	11	7	20
73	1	Environmental_pollution	Environmental_pollution4	Environmental_pollution6	Environmental_pollution1	Environmental_pollution3	Environmental_pollution2	Environmental_pollution5	0	8	113	72	85	119	76	95	6	4	10
73	2	happy_ch	happy_ch2	happy_ch3	happy_ch5	happy_ch1	happy_ch4	happy_ch6	5	4	116	74	90	119	76	95	3	2	5
73	2	desserts	desserts2	desserts4	desserts3	desserts6	desserts5	desserts1	8	2	112	72	82	119	76	95	7	4	13
73	2	Baby	Baby1	Baby6	Baby4	Baby5	Baby3	Baby2	8	0	127	81	111	119	76	95	-8	-5	-16
73	1	old_peo	old_peo5	old_peo2	old_peo1	old_peo4	old_peo6	old_peo3	8	5	120	77	97	119	76	95	-1	-1	-2
73	1	Neg_emotion	Neg_emotion3	Neg_emotion5	Neg_emotion6	Neg_emotion2	Neg_emotion1	Neg_emotion4	7	8	108	69	75	119	76	95	11	7	20
73	2	views	views1	views4	views3	views2	views5	views6	8	2	119	76	96	119	76	95	0	0	-1
73	1	negative_situ	negative_situ3	negative_situ1	negative_situ4	negative_situ5	negative_situ2	negative_situ6	4	4	119	76	96	119	76	95	0	0	-1
73	2	sport	sport4	sport2	sport1	sport5	sport6	sport3	4	4	107	69	73	119	76	95	12	7	22
73	1	Neg_emotion	Neg_emotion3	Neg_emotion4	Neg_emotion2	Neg_emotion5	Neg_emotion1	Neg_emotion6	2	4	128	82	112	119	76	95	-9	-6	-17
73	2	pets	pets4	pets6	pets5	pets2	pets3	pets1	8	4	113	72	84	119	76	95	6	4	11
73	1	injeurd_peo	injeurd_peo2	injeurd_peo1	injeurd_peo3	injeurd_peo6	injeurd_peo5	injeurd_peo4	0	8	106	68	71	119	76	95	13	8	24
73	1	negative_situ	negative_situ4	negative_situ2	negative_situ1	negative_situ6	negative_situ5	negative_situ3	4	4	101	65	63	119	76	95	18	11	32
73	1	Environmental_pollution	Environmental_pollution2	Environmental_pollution3	Environmental_pollution4	Environmental_pollution5	Environmental_pollution6	Environmental_pollution1	0	8	133	85	121	119	76	95	-14	-9	-26
73	2	couples_inlove	couples_inlove2	couples_inlove4	couples_inlove3	couples_inlove5	couples_inlove6	couples_inlove1	8	8	127	81	110	119	76	95	-8	-5	-15
73	2	sport	sport5	sport4	sport1	sport2	sport3	sport6	4	4	116	74	90	119	76	95	3	2	5
73	1	old_peo	old_peo5	old_peo3	old_peo6	old_peo4	old_peo1	old_peo2	2	4	105	67	70	119	76	95	14	9	25
73	1	Domestic_violence	Domestic_violence4	Domestic_violence3	Domestic_violence2	Domestic_violence1	Domestic_violence5	Domestic_violence6	0	8	111	71	81	119	76	95	8	5	14
73	2	views	views2	views6	views5	views4	views1	views3	8	8	120	77	98	119	76	95	-1	-1	-3
73	1	Injured_animals	Injured_animals1	Injured_animals2	Injured_animals6	Injured_animals4	Injured_animals3	Injured_animals5	0	8	108	69	76	119	76	95	11	7	19
73	2	Baby	Baby5	Baby1	Baby6	Baby4	Baby2	Baby3	8	0	121	78	99	119	76	95	-2	-2	-4
73	2	happy_ch	happy_ch1	happy_ch6	happy_ch2	happy_ch4	happy_ch3	happy_ch5	5	4	119	76	95	119	76	95	0	0	0
73	2	desserts	desserts6	desserts2	desserts3	desserts1	desserts4	desserts5	8	2	110	70	79	119	76	95	9	6	16
73	2	Baby	Baby5	Baby1	Baby3	Baby2	Baby6	Baby4	8	6	99	63	58	119	76	95	20	13	37
74	2	desserts	desserts5	desserts1	desserts6	desserts3	desserts4	desserts2	8	7	127	81	107	111	71	77	-16	-10	-30
74	1	Neg_emotion	Neg_emotion1	Neg_emotion6	Neg_emotion3	Neg_emotion5	Neg_emotion4	Neg_emotion2	4	0	127	81	106	111	71	77	-16	-10	-29
74	2	Baby	Baby3	Baby4	Baby6	Baby5	Baby2	Baby1	8	0	120	77	93	111	71	77	-9	-6	-16
74	2	sport	sport6	sport5	sport3	sport2	sport4	sport1	8	0	129	83	110	111	71	77	-18	-12	-33
74	1	Environmental_pollution	Environmental_pollution1	Environmental_pollution5	Environmental_pollution4	Environmental_pollution6	Environmental_pollution3	Environmental_pollution2	4	4	116	74	86	111	71	77	-5	-3	-9
74	2	pets	pets1	pets4	pets3	pets2	pets6	pets5	8	0	135	87	121	111	71	77	-24	-16	-44
74	1	Injured_animals	Injured_animals5	Injured_animals4	Injured_animals1	Injured_animals2	Injured_animals6	Injured_animals3	4	4	123	79	100	111	71	77	-12	-8	-23
74	2	views	views1	views6	views3	views2	views4	views5	8	0	114	73	83	111	71	77	-3	-2	-6
74	2	couples_inlove	couples_inlove6	couples_inlove3	couples_inlove5	couples_inlove4	couples_inlove2	couples_inlove1	8	0	130	83	113	111	71	77	-19	-12	-36
74	2	happy_ch	happy_ch3	happy_ch5	happy_ch6	happy_ch1	happy_ch2	happy_ch4	8	0	101	65	59	111	71	77	10	6	18
74	2	desserts	desserts2	desserts4	desserts3	desserts1	desserts5	desserts6	8	0	103	66	62	111	71	77	8	5	15
74	2	happy_ch	happy_ch2	happy_ch4	happy_ch3	happy_ch5	happy_ch1	happy_ch6	8	0	113	72	81	111	71	77	-2	-1	-4
74	1	negative_situ	negative_situ3	negative_situ2	negative_situ6	negative_situ4	negative_situ1	negative_situ5	4	4	109	70	73	111	71	77	2	1	4
74	1	Domestic_violence	Domestic_violence1	Domestic_violence2	Domestic_violence3	Domestic_violence4	Domestic_violence5	Domestic_violence6	0	8	116	74	87	111	71	77	-5	-3	-10
74	2	couples_inlove	couples_inlove4	couples_inlove1	couples_inlove3	couples_inlove6	couples_inlove2	couples_inlove5	8	0	120	77	94	111	71	77	-9	-6	-17
74	2	sport	sport6	sport1	sport4	sport5	sport2	sport3	8	0	115	74	84	111	71	77	-4	-3	-7
74	1	old_peo	old_peo6	old_peo1	old_peo4	old_peo5	old_peo3	old_peo2	4	4	110	70	75	111	71	77	1	1	2
74	1	injeurd_peo	injeurd_peo2	injeurd_peo1	injeurd_peo6	injeurd_peo3	injeurd_peo5	injeurd_peo4	4	4	121	78	95	111	71	77	-10	-7	-18
74	1	Injured_animals	Injured_animals4	Injured_animals6	Injured_animals3	Injured_animals1	Injured_animals2	Injured_animals5	4	4	121	78	96	111	71	77	-10	-7	-19
74	1	Neg_emotion	Neg_emotion3	Neg_emotion2	Neg_emotion4	Neg_emotion5	Neg_emotion6	Neg_emotion1	4	4	101	65	58	111	71	77	10	6	19
74	1	injeurd_peo	injeurd_peo6	injeurd_peo1	injeurd_peo5	injeurd_peo3	injeurd_peo2	injeurd_peo4	4	4	114	73	82	111	71	77	-3	-2	-5
74	2	views	views1	views6	views4	views5	views2	views3	8	0	114	73	82	111	71	77	-3	-2	-5
74	1	negative_situ	negative_situ5	negative_situ6	negative_situ1	negative_situ3	negative_situ4	negative_situ2	4	4	115	74	84	111	71	77	-4	-3	-7
74	1	Environmental_pollution	Environmental_pollution5	Environmental_pollution1	Environmental_pollution6	Environmental_pollution3	Environmental_pollution4	Environmental_pollution2	4	4	106	68	69	111	71	77	5	3	8
74	1	old_peo	old_peo2	old_peo4	old_peo5	old_peo3	old_peo1	old_peo6	4	4	115	74	85	111	71	77	-4	-3	-8
74	2	Baby	Baby1	Baby4	Baby2	Baby5	Baby6	Baby3	8	0	108	69	71	111	71	77	3	2	6
74	1	Domestic_violence	Domestic_violence4	Domestic_violence2	Domestic_violence6	Domestic_violence5	Domestic_violence1	Domestic_violence3	4	4	112	72	80	111	71	77	-1	-1	-3
74	2	pets	pets2	pets6	pets4	pets3	pets5	pets1	4	4	122	78	97	111	71	77	-11	-7	-20
74	2	sport	sport3	sport1	sport4	sport5	sport2	sport6	4	4	103	66	62	111	71	77	8	5	15
75	2	sport	sport1	sport2	sport4	sport5	sport3	sport6	5	8	111	71	78	122	78	98	11	7	20
75	2	desserts	desserts3	desserts2	desserts6	desserts5	desserts4	desserts1	4	4	124	80	101	122	78	98	-2	-2	-3
75	2	Baby	Baby6	Baby5	Baby2	Baby4	Baby1	Baby3	8	8	119	76	92	122	78	98	3	2	6
75	2	happy_ch	happy_ch5	happy_ch1	happy_ch4	happy_ch3	happy_ch6	happy_ch2	8	8	108	69	72	122	78	98	14	9	26
75	2	pets	pets1	pets2	pets6	pets4	pets5	pets3	5	4	109	70	74	122	78	98	13	8	24
75	1	injeurd_peo	injeurd_peo5	injeurd_peo2	injeurd_peo4	injeurd_peo1	injeurd_peo6	injeurd_peo3	0	8	122	78	98	122	78	98	0	0	0
75	1	old_peo	old_peo6	old_peo5	old_peo1	old_peo3	old_peo4	old_peo2	0	8	120	77	93	122	78	98	2	1	5
75	2	couples_inlove	couples_inlove6	couples_inlove3	couples_inlove5	couples_inlove4	couples_inlove2	couples_inlove1	8	8	129	83	110	122	78	98	-7	-5	-12
75	1	Environmental_pollution	Environmental_pollution4	Environmental_pollution1	Environmental_pollution6	Environmental_pollution5	Environmental_pollution3	Environmental_pollution2	0	8	123	79	100	122	78	98	-1	-1	-2
75	1	Domestic_violence	Domestic_violence6	Domestic_violence5	Domestic_violence3	Domestic_violence4	Domestic_violence1	Domestic_violence2	0	8	119	76	92	122	78	98	3	2	6
75	1	negative_situ	negative_situ1	negative_situ2	negative_situ5	negative_situ6	negative_situ4	negative_situ3	0	8	124	80	102	122	78	98	-2	-2	-4
75	1	Injured_animals	Injured_animals3	Injured_animals4	Injured_animals6	Injured_animals1	Injured_animals5	Injured_animals2	0	5	108	69	71	122	78	98	14	9	27
75	1	Neg_emotion	Neg_emotion4	Neg_emotion5	Neg_emotion2	Neg_emotion3	Neg_emotion6	Neg_emotion1	3	4	127	81	107	122	78	98	-5	-3	-9
75	2	views	views4	views6	views3	views2	views5	views1	8	0	126	81	104	122	78	98	-4	-3	-6
75	2	sport	sport1	sport3	sport6	sport5	sport4	sport2	5	4	110	70	75	122	78	98	12	8	23
75	1	Neg_emotion	Neg_emotion6	Neg_emotion2	Neg_emotion4	Neg_emotion1	Neg_emotion3	Neg_emotion5	3	6	125	80	103	122	78	98	-3	-2	-5
75	2	pets	pets2	pets1	pets5	pets3	pets6	pets4	4	4	112	72	79	122	78	98	10	6	19
75	1	Environmental_pollution	Environmental_pollution3	Environmental_pollution6	Environmental_pollution1	Environmental_pollution5	Environmental_pollution4	Environmental_pollution2	0	8	115	74	84	122	78	98	7	4	14
75	2	Baby	Baby3	Baby2	Baby6	Baby4	Baby1	Baby5	8	0	120	77	93	122	78	98	2	1	5
75	2	happy_ch	happy_ch6	happy_ch3	happy_ch4	happy_ch5	happy_ch1	happy_ch2	8	8	111	71	78	122	78	98	11	7	20
75	2	couples_inlove	couples_inlove4	couples_inlove1	couples_inlove2	couples_inlove6	couples_inlove3	couples_inlove5	8	8	110	70	75	122	78	98	12	8	23
75	1	old_peo	old_peo3	old_peo6	old_peo1	old_peo2	old_peo4	old_peo5	3	4	125	80	103	122	78	98	-3	-2	-5
75	2	views	views4	views3	views2	views1	views6	views5	8	0	107	69	70	122	78	98	15	9	28
75	1	Injured_animals	Injured_animals5	Injured_animals4	Injured_animals6	Injured_animals3	Injured_animals2	Injured_animals1	0	8	111	71	77	122	78	98	11	7	21
75	1	negative_situ	negative_situ2	negative_situ1	negative_situ4	negative_situ5	negative_situ3	negative_situ6	3	4	119	76	92	122	78	98	3	2	6
75	1	Domestic_violence	Domestic_violence5	Domestic_violence6	Domestic_violence3	Domestic_violence4	Domestic_violence2	Domestic_violence1	0	8	126	81	105	122	78	98	-4	-3	-7
75	2	desserts	desserts4	desserts3	desserts5	desserts1	desserts6	desserts2	4	4	123	79	100	122	78	98	-1	-1	-2
75	1	injeurd_peo	injeurd_peo1	injeurd_peo4	injeurd_peo2	injeurd_peo6	injeurd_peo5	injeurd_peo3	0	8	112	72	80	122	78	98	10	6	18
75	2	views	views4	views5	views2	views6	views1	views3	8	0	116	74	86	122	78	98	6	4	12
76	2	views	views3	views6	views1	views5	views4	views2	8	0	121	78	83	125	80	90	4	2	7
76	1	negative_situ	negative_situ2	negative_situ4	negative_situ6	negative_situ3	negative_situ5	negative_situ1	1	6	146	94	129	125	80	90	-21	-14	-39
76	2	couples_inlove	couples_inlove2	couples_inlove6	couples_inlove4	couples_inlove3	couples_inlove5	couples_inlove1	8	8	124	80	89	125	80	90	1	0	1
76	2	pets	pets3	pets4	pets2	pets1	pets6	pets5	8	1	119	76	80	125	80	90	6	4	10
76	1	Injured_animals	Injured_animals1	Injured_animals2	Injured_animals4	Injured_animals6	Injured_animals5	Injured_animals3	0	8	134	86	106	125	80	90	-9	-6	-16
76	1	injeurd_peo	injeurd_peo4	injeurd_peo3	injeurd_peo2	injeurd_peo5	injeurd_peo1	injeurd_peo6	0	8	118	76	77	125	80	90	7	4	13
76	1	old_peo	old_peo4	old_peo5	old_peo6	old_peo3	old_peo2	old_peo1	0	7	120	77	81	125	80	90	5	3	9
76	2	Baby	Baby1	Baby3	Baby5	Baby2	Baby4	Baby6	8	0	125	80	90	125	80	90	0	0	0
76	1	Neg_emotion	Neg_emotion5	Neg_emotion3	Neg_emotion6	Neg_emotion1	Neg_emotion4	Neg_emotion2	3	5	113	72	69	125	80	90	12	8	21
76	1	Environmental_pollution	Environmental_pollution5	Environmental_pollution1	Environmental_pollution4	Environmental_pollution6	Environmental_pollution2	Environmental_pollution3	0	8	137	88	112	125	80	90	-12	-8	-22
76	2	desserts	desserts5	desserts4	desserts6	desserts1	desserts2	desserts3	4	4	110	70	63	125	80	90	15	10	27
76	1	Domestic_violence	Domestic_violence6	Domestic_violence1	Domestic_violence4	Domestic_violence2	Domestic_violence3	Domestic_violence5	0	7	123	79	87	125	80	90	2	1	3
76	1	Domestic_violence	Domestic_violence3	Domestic_violence2	Domestic_violence5	Domestic_violence1	Domestic_violence4	Domestic_violence6	0	8	121	78	82	125	80	90	4	2	8
76	2	happy_ch	happy_ch5	happy_ch1	happy_ch2	happy_ch6	happy_ch4	happy_ch3	8	0	121	78	82	125	80	90	4	2	8
76	2	sport	sport2	sport1	sport6	sport5	sport3	sport4	5	4	110	70	62	125	80	90	15	10	28
76	2	sport	sport2	sport1	sport3	sport5	sport6	sport4	4	4	119	76	80	125	80	90	6	4	10
76	2	Baby	Baby3	Baby2	Baby1	Baby5	Baby4	Baby6	8	0	116	74	74	125	80	90	9	6	16
76	2	happy_ch	happy_ch1	happy_ch5	happy_ch2	happy_ch6	happy_ch3	happy_ch4	8	0	133	85	104	125	80	90	-8	-5	-14
76	2	pets	pets2	pets5	pets6	pets1	pets3	pets4	4	4	134	86	106	125	80	90	-9	-6	-16
76	1	injeurd_peo	injeurd_peo3	injeurd_peo6	injeurd_peo5	injeurd_peo1	injeurd_peo2	injeurd_peo4	0	8	135	87	108	125	80	90	-10	-7	-18
76	1	negative_situ	negative_situ5	negative_situ4	negative_situ6	negative_situ3	negative_situ2	negative_situ1	0	7	121	78	82	125	80	90	4	2	8
76	1	Environmental_pollution	Environmental_pollution4	Environmental_pollution6	Environmental_pollution1	Environmental_pollution5	Environmental_pollution3	Environmental_pollution2	0	8	121	78	83	125	80	90	4	2	7
76	2	views	views6	views2	views1	views4	views3	views5	8	0	113	72	68	125	80	90	12	8	22
76	1	Injured_animals	Injured_animals1	Injured_animals2	Injured_animals5	Injured_animals4	Injured_animals3	Injured_animals6	0	8	119	76	79	125	80	90	6	4	11
76	2	desserts	desserts2	desserts3	desserts6	desserts1	desserts4	desserts5	4	4	137	88	112	125	80	90	-12	-8	-22
76	1	Neg_emotion	Neg_emotion3	Neg_emotion6	Neg_emotion1	Neg_emotion5	Neg_emotion4	Neg_emotion2	2	4	128	82	95	125	80	90	-3	-2	-5
76	1	old_peo	old_peo6	old_peo2	old_peo1	old_peo5	old_peo4	old_peo3	1	6	124	80	89	125	80	90	1	0	1
76	2	couples_inlove	couples_inlove1	couples_inlove4	couples_inlove3	couples_inlove6	couples_inlove2	couples_inlove5	8	0	119	76	80	125	80	90	6	4	10
76	2	Baby	Baby2	Baby6	Baby3	Baby1	Baby4	Baby5	8	0	110	70	63	125	80	90	15	10	27

## Sheet: Meta table of means- experim. 2
subject_number	age	sex	Weight	family_status	education_years	living_area	work_status	BP_HR_medication	Psychiatric_medication	diabetes	mean_subscale_bodyawareness	sum_subscale_bodyawareness	mean_subscale_ANS_Supradiaphragmatic	sum_subscale_ANS_Supradiaphragmatic	mean_subscale_ANS_sub	sum_subscale_ANS_sub	mean_bodyawareness_VS	sum_bodyawareness_VS	mean_emotio_experience	mean_emotio_arousal	mean_diff_HR	mean_diff_BPdia	mean_diff_BPsis	emotio_experience_negative	emotio_experience_posotive	Domestic_violence_experience	Environmental_pollution_experience	injeurd_peo_experience	Injured_animals_experience	Neg_emotion_experience	negative_situ_experience	old_peo_experience	Baby_experience	couples_inlove_experience	desserts_experience	happy_ch_experience	pets_experience	sport_experience	views_experience	emotio_arousal_negative	emotio_arousal_posotive	Domestic_violence_arousal	Environmental_pollution_arousal	injeurd_peo_arousal	Injured_animals_arousal	Neg_emotion_arousal	negative_situ_arousal	old_peo_arousal	Baby_arousal
51	73	1	98	2	12	Southern region - Kisufim	1	1	0	0	1	32	1	16	1	6	1	67	4	5	-9	-3	-6	1	6	0	0	0	0	1	4	0	4	8	6	7	4	6	8	8	2	8	8	8	8	8	6	8	4
72	86	2	65	4	0	Southern region - Kisufim	2	1	0	0	1	38	1	22	1	8	1	87	4	6	-9	-3	-5	1	8	0	0	0	0	2	4	2	8	8	8	8	8	5	8	6	6	8	6	8	7	5	4	6	4
74	76	1	80	4	12	Southern region -Tzohar	1	1	0	0	1	36	1	15	1	6	1	88	6	2	-9	-3	-5	4	7	2	4	4	4	4	4	4	8	8	8	8	6	7	8	4	1	6	4	4	4	2	4	4	0
56	70	1	68	1	20	Southern region - Kisufim	1	0	0	1	1	32	1	15	1	8	1	68	4	5	-8	-3	-4	2	6	2	2	0	0	4	4	4	6	7	6	6	7	5	6	5	5	6	6	6	6	4	4	4	6
70	71	1	76	2	21	Southern region - Kisufim	2	0	0	0	1	35	1	15	1	8	1	86	5	5	-4	-2	-2	3	6	4	3	2	4	3	4	3	6	6	6	6	6	6	7	4	6	4	4	4	4	4	4	4	6
52	71	2	90	2	10	Southern region - Kisufim	2	1	0	1	2	65	2	30	2	13	2	82	4	6	-2	0	-1	1	6	0	0	0	0	4	4	0	8	8	4	4	6	5	6	7	5	7	8	7	8	6	4	8	8
53	83	1	75	2	17	Southern region - Kisufim	1	1	0	0	2	62	1	18	2	12	2	81	3	6	-2	-1	-1	0	6	0	0	0	0	1	1	1	6	8	6	8	6	4	8	7	4	8	8	7	7	5	7	6	5
58	77	1	73	4	12	Southern region - Kisufim	1	1	0	0	2	55	1	15	1	8	2	80	4	5	-1	-1	0	0	8	0	0	0	0	0	0	1	8	8	6	8	8	6	8	6	4	6	4	8	5	6	6	6	3
61	85	2	65	2	16	Southern region - Kisufim	2	1	0	0	2	46	2	29	3	16	2	79	5	4	-3	-1	-1	2	7	0	0	0	2	4	2	4	8	8	6	8	8	3	8	6	3	8	7	8	4	2	6	4	4
62	86	2	65	4	12	Southern region - Kisufim	2	1	0	0	2	56	2	25	2	9	2	88	3	4	-3	0	-1	0	6	0	0	0	0	0	0	0	8	6	4	8	6	2	8	5	4	6	6	5	5	5	6	4	2
67	73	1	92	2	14	Southern region - Kisufim	1	1	0	0	2	50	1	15	1	6	2	88	4	7	2	0	1	0	7	0	0	0	0	0	2	1	8	8	8	8	4	8	8	6	7	8	6	8	6	6	6	6	4
68	82	1	82	4	15	Southern region - Kisufim	3	1	0	0	2	45	1	15	1	6	2	90	4	4	3	1	1	4	5	4	4	4	4	4	4	4	6	5	4	5	5	4	4	4	5	4	4	4	4	4	4	4	4
69	72	2	85	4	17	Southern region - Kisufim	1	1	0	0	2	65	2	32	2	11	3	104	4	6	-1	-1	0	0	8	0	0	0	0	0	2	0	8	8	8	8	8	6	8	5	7	6	6	6	6	4	6	4	8
75	82	1	64	2	12	Southern region - Mivtahim	2	1	0	0	2	55	1	18	1	8	2	97	4	6	9	3	4	1	7	0	0	0	0	3	2	2	8	8	4	8	4	5	8	7	5	8	8	8	6	5	6	6	4
76	74	2	61	2	12	Southern region - Zeelim	3	1	0	0	2	47	1	17	2	9	2	98	4	4	3	1	2	0	7	0	0	0	0	2	0	0	8	8	4	8	6	4	8	7	2	8	8	8	8	4	6	6	0
54	80	1	59	2	12	Southern region - Kisufim	1	0	0	0	2	45	1	20	1	8	2	74	3	7	9	3	5	0	6	1	0	0	0	1	2	0	4	6	6	6	6	6	8	6	7	7	8	8	6	6	4	6	6
63	74	2	74	2	0	Southern region - Mivtahim	3	0	0	0	2	52	2	24	2	15	2	85	3	5	4	1	2	0	5	0	0	0	0	0	2	0	4	5	5	4	4	4	5	6	4	8	5	8	6	4	5	6	2
64	75	2	70	2	6	Southern region - Yesha	2	0	1	0	2	59	1	17	1	8	2	86	4	5	0	1	1	0	7	0	0	0	0	1	1	1	8	8	4	8	8	3	8	7	3	8	7	8	8	6	6	6	0
65	70	2	90	4	8	Southern region -Tzohar	3	0	0	0	2	57	1	18	1	6	2	87	5	6	-3	-1	-1	3	7	0	1	2	2	4	4	7	8	8	8	8	6	6	8	6	7	8	8	4	6	6	7	3	8
71	82	1	74	3	16	Southern region - Kisufim	1	0	0	0	2	44	1	15	1	6	2	92	5	5	3	1	1	2	7	2	0	2	0	3	4	3	8	8	8	6	6	5	8	6	5	7	4	8	8	4	4	4	7
50	85	2	55	2	10	Southern region - Zeelim	2	1	0	0	3	66	1	20	2	14	2	80	4	3	-16	-5	-8	0	7	0	0	0	0	1	1	1	8	6	8	8	8	5	8	5	0	8	4	8	6	4	4	4	0
55	72	2	80	2	12	Southern region - Kisufim	2	1	0	0	3	66	2	35	2	13	3	88	3	6	4	2	2	0	5	0	0	0	0	2	0	0	6	5	5	4	4	4	4	7	4	8	8	8	8	6	6	8	2
60	86	1	97	2	16	Southern region - Kisufim	2	1	0	0	3	68	1	18	2	9	2	88	4	5	12	5	6	2	6	0	2	0	4	2	2	6	7	7	5	7	4	4	7	6	5	7	6	6	4	6	6	3	6
66	70	2	62	2	0	Southern region -Amioz	2	1	0	0	3	67	1	21	2	11	2	95	4	5	2	1	1	0	7	0	0	0	0	0	0	1	8	8	4	8	7	4	8	6	4	8	6	6	4	6	6	4	8
73	80	2	49	4	0	Southern region - Mivtahim	3	1	0	0	3	76	2	37	2	12	3	109	4	5	8	3	5	2	7	0	0	0	0	4	4	5	8	8	8	5	6	4	8	7	4	8	8	8	8	6	4	4	2
59	83	2	59	2	10	Southern region - Kisufim	2	0	0	1	3	73	1	16	3	20	3	95	4	5	6	0	-1	1	7	0	0	0	0	2	2	2	8	8	8	7	8	4	8	6	4	6	6	7	7	5	4	4	6
57	83	2	73	4	16	Southern region - Kisufim	2	1	0	1	4	114	1	22	2	10	4	105	3	6	3	1	2	0	6	0	0	0	0	0	2	0	7	7	7	4	6	4	7	7	4	7	8	8	8	8	5	6	4
[truncated: 55 more columns]
